# Supplementary material for: KLF17 is an important regulatory component of the transcriptomic response of Atlantic salmon macrophages to Piscirickettsia salmonis infection
Source: Front Immunol. 2023 Dec 14;14:1264599. doi: 10.3389/fimmu.2023.1264599 (PMC10755876; doi:10.3389/fimmu.2023.1264599)
Supplement: Supplementary File 1 — rRNA sequences of Atlantic salmon.txt. [file DataSheet_1.zip]

Archive with 7 entries (7 files):
- Supplementary File 1-2.docx
- Supplementary File 3.xls
- Supplementary File 4.xls
- Supplementary File 5.xlsx
- Supplementary File 6.xls
- Supplementary File 7.xls
- Supplementary File 8.xls
