# Supplementary material for: KLF17 is an important regulatory component of the transcriptomic response of Atlantic salmon macrophages to Piscirickettsia salmonis infection
Source: Front Immunol. 2023 Dec 14;14:1264599. doi: 10.3389/fimmu.2023.1264599 (PMC10755876; doi:10.3389/fimmu.2023.1264599)
Supplement: Supplementary File 1 — rRNA sequences of Atlantic salmon.txt. [file DataSheet_1.zip › Supplementary File 3.xls]

## Sheet: Hoja1
Supplementary file 3. Differentially expressed genes
Differentially expressed genes (DEGs) were obtained by DESEQ2 analysis, considering an adjusted p-value of <=0.1
We show whether the differential expression occurs ar 24 and/or 48h post-infection (Y=yes; N=no)

## Sheet: DEGs
ENSEMBL_GID	NCBI_GID	Assigned_Gene_symbol	Gene_symbol	Product	24h	48h
ENSSSAG00000000139	106604247	WDFY4	wdfy4	WDFY family member 4	N	Y
ENSSSAG00000000186	106607527	HTRA1A	LOC106607527	serine protease HTRA1A; HtrA serine peptidase 1a	N	Y
ENSSSAG00000000335	106601496	RADIL	LOC106601496	ras-associating and dilute domain-containing protein	N	Y
ENSSSAG00000000402	NA	NA	NA	NA	N	Y
ENSSSAG00000000606	106608565	CRIP2	LOC106608565	cysteine-rich protein 2	N	Y
ENSSSAG00000000623	106603051	ABHD10A	abhd10a	abhydrolase domain containing 10, depalmitoylase a	N	Y
ENSSSAG00000000667	100502557	SREBF2	srebf2	sterol regulatory element binding transcription factor 2	N	Y
ENSSSAG00000001168	106612875	SLIT1	LOC106612875	slit homolog 1 protein	N	Y
ENSSSAG00000001376	106605143	CALM2A	LOC106605143	calmodulin-1	Y	Y
ENSSSAG00000001467	100194797	ITM2A	itm2a	Integral membrane protein 2A	N	Y
ENSSSAG00000001559	106601230	CARD10	LOC106601230	caspase recruitment domain-containing protein 10-like	N	Y
ENSSSAG00000001843	100195113	EHD3	LOC100195113	EH-domain containing 3	N	Y
ENSSSAG00000001857	106589425	LTBP2	LOC106589425	latent-transforming growth factor beta-binding protein 2	Y	Y
ENSSSAG00000002216	106606621	SREBF1	LOC106606621	sterol regulatory element-binding protein 1-like; Sterol regulatory element binding transcription factor 1	N	Y
ENSSSAG00000002230	106610956	EIF5	LOC106610956	eukaryotic translation initiation factor 5	N	Y
ENSSSAG00000002454	106611360	CTSBA	LOC106611360	cathepsin B; Cathepsin Ba	N	Y
ENSSSAG00000002734	106573821	MATK	LOC106573821	megakaryocyte-associated tyrosine-protein kinase; Megakaryocyte-associated tyrosine kinase	Y	N
ENSSSAG00000002737	106609600	ATP2B1	LOC106609600	plasma membrane calcium-transporting ATPase 1	Y	N
ENSSSAG00000002856	106578085	FPR1	fpr1	formyl peptide receptor 1	N	Y
ENSSSAG00000003002	100195561	NPC2.1	npc2.1	NPC intracellular cholesterol transporter 2, tandem duplicate 1	Y	N
ENSSSAG00000003077	106580654	AP2MU	LOC106580654	AP-2 complex subunit mu-like	N	Y
ENSSSAG00000003216	106561374	ZNF462-like	LOC106561374	zinc finger protein 462-like	N	Y
ENSSSAG00000003237	106561387	TMEM38B	tmem38b	transmembrane protein 38B	Y	N
ENSSSAG00000003473	100502556	SREBF1	srebf1	sterol regulatory element binding transcription factor 1	N	Y
ENSSSAG00000003524	106611807	VCL	LOC106611807	vinculin	N	Y
ENSSSAG00000003722	100136484	GSTP1	LOC100136484	glutathione S-transferase P	N	Y
ENSSSAG00000003920	106599096	PLA2G4AA	LOC106599096	cytosolic phospholipase A2; Phospholipase A2, group IVAa (cytosolic, calcium-dependent)	N	Y
ENSSSAG00000003963	106611876	PDGFRB	LOC106611876	platelet-derived growth factor receptor beta	N	Y
ENSSSAG00000004092	106562198	CGNL1	LOC106562198	cingulin-like 1	N	Y
ENSSSAG00000004286	100196357	TDX	tdx	Peroxiredoxin	N	Y
ENSSSAG00000004300	106563592	LCN	LOC106563592	lipocalin	N	Y
ENSSSAG00000004552	100196764	ALDH1A2	aldh1a2	aldehyde dehydrogenase 1 family, member A2	N	Y
ENSSSAG00000004629	106612653	RAP1GAP2	LOC106612653	rap1 GTPase-activating protein 2	N	Y
ENSSSAG00000004651	106562143	LOXL1	LOC106562143	lysyl oxidase homolog 1; Lysyl oxidase-like 1	N	Y
ENSSSAG00000004738	106600951	FTM-like	LOC106600951	ferritin, middle subunit-like	N	Y
ENSSSAG00000004762	106609547	SNX29	LOC123741665	ferritin, middle subunit-like	N	Y
ENSSSAG00000004765	106562983	AEBP1	LOC123741667	ferritin, middle subunit-like	N	Y
ENSSSAG00000004830	106569863	CNDP2	LOC106609547	sorting nexin-29-like; Sorting nexin 29	N	Y
ENSSSAG00000004837	100286650	MAN2B2	LOC106562983	inactive carboxypeptidase-like protein X2; AE binding protein 1	N	Y
ENSSSAG00000005163	106610551	PMP22	LOC106569863	cytosolic non-specific dipeptidase	N	Y
ENSSSAG00000005339	106612494	SIPA1L3	man2b2	mannosidase, alpha, class 2B, member 2	N	Y
ENSSSAG00000005342	106605795	RNF115-like	LOC106610551	peripheral myelin protein 22	N	Y
ENSSSAG00000005406	106609939	FAT1A	LOC106612494	signal-induced proliferation-associated 1 like 3	N	Y
ENSSSAG00000005446	100195110	HGFA	LOC106605795	E3 ubiquitin-protein ligase RNF115-like; Ring finger protein 115	N	Y
ENSSSAG00000005519	100380602	CRLS1	crls1	cardiolipin synthase 1	Y	N
ENSSSAG00000005676	106603211	NPM	LOC106603211	nucleophosmin	Y	N
ENSSSAG00000005908	106561392	HIPK2	LOC106561392	homeodomain-interacting protein kinase 2	Y	N
ENSSSAG00000005912	106570103	S100A5-like	LOC106609939	protocadherin Fat 1-like; FAT atypical cadherin 1a	N	Y
ENSSSAG00000005928	NA	NA	NA	NA	Y	Y
ENSSSAG00000006143	106564536	LUC7L2	hgfa	hepatocyte growth factor a	N	Y
ENSSSAG00000006165	106579454	TFR1B	LOC106570103	protein S100-A5-like	N	Y
ENSSSAG00000006181	106573096	ANO1-like	LOC106573096	anoctamin-1	Y	N
ENSSSAG00000006421	106608163	THBS1B	LOC106608163	thrombospondin-1; Thrombospondin 1b	Y	Y
ENSSSAG00000006503	100380286	ACTR10	LOC106564536	putative RNA-binding protein Luc7-like 2	N	Y
ENSSSAG00000006516	106603631	MYBBP1A-like	LOC106603631	myb-binding protein 1A-like protein	Y	N
ENSSSAG00000006557	106570200	TXNIP	LOC106570200	thioredoxin-interacting protein	Y	N
ENSSSAG00000006727	106565466	LRP1-like	tfr1b	transferrin receptor 1b	N	Y
ENSSSAG00000006800	100194647	PSMD3	acsl1a	acyl-CoA synthetase long chain family member 1a	N	Y
ENSSSAG00000007010	106608569	ABLIM2	LOC106565466	low-density lipoprotein receptor-related protein 1-like	N	Y
ENSSSAG00000007113	106564479	SMC3	LOC100194647	proteasome (prosome, macropain) 26S subunit, non ATPase, 3-2; Proteasome 26S subunit, non-ATPase 3	N	Y
ENSSSAG00000007588	106560895	unch	LOC106560895	uncharacterized LOC106560895	Y	Y
ENSSSAG00000007614	106563747	LMBRD2B	LOC106608569	actin-binding LIM protein 2; actin binding LIM protein family, member 2	N	Y
ENSSSAG00000007723	106608611	USP53	LOC106564479	structural maintenance of chromosomes protein 3	N	Y
ENSSSAG00000007815	106608575	ARSJ	lmbrd2b	LMBR1 domain containing 2b	N	Y
ENSSSAG00000007854	100195062	RENR	LOC106608611	inactive ubiquitin carboxyl-terminal hydrolase 53; Ubiquitin specific peptidase 53	N	Y
ENSSSAG00000007943	106563868	TRPC4A	LOC106608575	arylsulfatase J-like; arylsulfatase family, member J	N	Y
ENSSSAG00000008047	100196806	G12	g12	Gastrulation-specific protein G12	Y	Y
ENSSSAG00000008076	106610701	KIDINS220A	renr	Renin receptor	N	Y
ENSSSAG00000008094	106565223	QUO	LOC106565223	uncharacterized LOC106565223; Quattro	Y	Y
ENSSSAG00000008158	106579452	SH3KBP1	LOC106563868	short transient receptor potential channel 4-like; Transient receptor potential cation channel, subfamily C, member 4a	N	Y
ENSSSAG00000008236	100380448	PI4K2A	kidins220a	phosphatidylinositol 4-kinase type 2 alpha	N	Y
ENSSSAG00000008263	106600952	FTM-like	sh3kbp1	ferritin, middle subunit-like	N	Y
ENSSSAG00000008269	100195530	RAB11AL	pi4k2a	Ras-related protein Rab-11A; RAB11a, member RAS oncogene family, like	N	Y
ENSSSAG00000008287	106607972	PLEKHG1	LOC106600952	pleckstrin homology domain-containing family G member 1	N	Y
ENSSSAG00000008349	106605311	LMNA	rb11a	lamin-A-like; Lamin A/C	N	Y
ENSSSAG00000008351	106600955	FTM-like	LOC106607972	ferritin, middle subunit-like	N	Y
ENSSSAG00000008752	106589811	CILK1	LOC106605311	serine/threonine-protein kinase ICK-like; Ciliogenesis associated kinase 1	N	Y
ENSSSAG00000008813	106575667	IPO5	LOC106575667	importin-5	Y	N
ENSSSAG00000008949	106588970	NDRG1A	LOC106600955	protein NDRG1	N	Y
ENSSSAG00000009030	106591766	SYNPO-like	LOC106589811	synaptopodin-like	N	Y
ENSSSAG00000009135	106585070	SLC23A2	LOC106585070	solute carrier family 23 member 2-like; Solute carrier family 23 member 2	Y	Y
ENSSSAG00000009185	106588015	VPS13C	LOC106588970	vacuolar protein sorting 13 homolog C	N	Y
ENSSSAG00000009241	106574186	NCL	ncl	nucleolin	Y	N
ENSSSAG00000009397	106591559	BNC1	LOC106591559	zinc finger protein basonuclin-1-like; asonuclin 1	Y	N
ENSSSAG00000009435	106584873	DENND4A	LOC106591766	DENN/MADD domain containing 4A	N	Y
ENSSSAG00000009538	106566550	MAFBA	mafba	v-maf avian musculoaponeurotic fibrosarcoma oncogene homolog Ba	Y	Y
ENSSSAG00000009623	106608159	SUSD6	vps13c	sushi domain containing 6	N	Y
ENSSSAG00000009630	106563646	unch	dennd4a	uncharacterized LOC106563646	N	Y
ENSSSAG00000009727	106564693	SH3PXD2AA	susd6	SH3 and PX domain-containing protein 2A-like; SH3 and PX domains 2A	N	Y
ENSSSAG00000009766	100380566	FHL3	fhl3	four and a half LIM domains 3	Y	N
ENSSSAG00000010227	106592547	CTSD	zgc:100829	cathepsin D	N	Y
ENSSSAG00000010774	106600762	FTM-like	LOC106564693	ferritin, middle subunit-like	N	Y
ENSSSAG00000010802	106600763	FTM-like	LOC106592547	ferritin, middle subunit-like	N	Y
ENSSSAG00000010830	106568024	COL26A1	LOC106600762	collagen alpha-1(XXVI) chain	N	Y
ENSSSAG00000011273	106574233	DLGAP2A	LOC106600763	discs, large (Drosophila) homolog-associated protein 2a	N	Y
ENSSSAG00000011597	NA	PPAN	NA	Peter pan homolog	Y	N
ENSSSAG00000012359	106572195	PLOD1A	LOC106568024	procollagen-lysine, 2-oxoglutarate 5-dioxygenase 1a	N	Y
ENSSSAG00000013215	106588853	PALS2-like	dlgap2a	protein PALS2-like	N	Y
ENSSSAG00000013774	106576372	PACSIN2	LOC106576372	protein kinase C and casein kinase substrate in neurons protein 2	Y	Y
ENSSSAG00000015471	106578351	HAS1	plod1a	hyaluronan synthase 1-like; Hyaluronan synthase 1	N	Y
ENSSSAG00000015608	106611535	GSTP1	LOC106588853	glutathione S-transferase P	N	Y
ENSSSAG00000015720	106603483	DBN1	LOC106578351	drebrin-like	N	Y
ENSSSAG00000017188	106601274	NOTCH3	LOC106601274	neurogenic locus notch homolog protein 2-like; Notch receptor 3	Y	N
ENSSSAG00000021588	100380787	BOP1	LOC100380787	block of proliferation 1	Y	N
ENSSSAG00000022042	1066007292	NA	LOC106611535	NA	N	Y
ENSSSAG00000023980	106587831	WT1B	LOC106587831	Wilms tumor protein homolog; WT1 transcription factor b	Y	Y
ENSSSAG00000027269	106587969	CTSD	LOC106603483	cathepsin D	N	Y
ENSSSAG00000028144	106583477	LAMB3	NA	laminin subunit beta-3	N	Y
ENSSSAG00000028702	106590181	ADD3	LOC106587969	gamma-adducin; Adducin 3	N	Y
ENSSSAG00000032055	106613072	SERINH1B	LOC106583477	serpin H1; Serpin peptidase inhibitor, clade H	N	Y
ENSSSAG00000035206	106564686	PNPLA6	LOC106564686	patatin-like phospholipase domain-containing protein 6	Y	Y
ENSSSAG00000036393	106608880	AADAT	LOC106590181	aminoadipate aminotransferase	N	Y
ENSSSAG00000037585	106586824	COL5A2A	LOC106613072	collagen alpha-2(V) chain	N	Y
ENSSSAG00000038500	106595984	EMILIN2A	aadat	elastin microfibril interfacer 2a	N	Y
ENSSSAG00000038532	106565100	PLEKHA6	LOC106586824	pleckstrin homology domain containing, family A member 6	N	Y
ENSSSAG00000038700	106612225	NDFIP1	emilin2a	NEDD4 family-interacting protein 1-like; Nedd4 family interacting protein 1	N	Y
ENSSSAG00000038956	100380301	CLCN3	plekha6	chloride channel 3	N	Y
ENSSSAG00000039031	106567903	SLCO2B1	LOC106567903	solute carrier organic anion transporter family member 2B1	Y	Y
ENSSSAG00000039035	106595987	ATP6V1H	LOC106612225	V-type proton ATPase subunit H; ATPase H+ transporting V1 subunit H	N	Y
ENSSSAG00000039079	106605122	STK40	LOC106605122	serine/threonine-protein kinase 40-like; Serine/threonine kinase 40	Y	N
ENSSSAG00000039325	106562245	CTSA	clcn3	lysosomal protective protein; cathepsin a	N	Y
ENSSSAG00000039467	100380417	GNSB	LOC106595987	glucosamine (N-acetyl)-6-sulfatase (Sanfilippo disease IIID), b	N	Y
ENSSSAG00000039572	100380340	P4HA1	LOC106562245	procollagen-proline, 2-oxoglutarate 4-dioxygenase (proline 4-hydroxylase), alpha polypeptide I	N	Y
ENSSSAG00000039599	106572998	TSPAN2B	gnsb	tetraspanin 2b	N	Y
ENSSSAG00000039620	106566182	SLC6A6B	p4ha1	sodium- and chloride-dependent taurine transporter; Solute carrier family 6 member 6b	N	Y
ENSSSAG00000039686	106595495	C3	LOC106595495	complement C3	Y	Y
ENSSSAG00000039862	106587157	SEPT9B	tspan2b	septin-9; Septin 9b	N	Y
ENSSSAG00000039967	106565981	HYAL2	LOC106565981	hyaluronidase-2	Y	Y
ENSSSAG00000039983	106574692	BCOR	LOC106566182	BCL-6 corepressor-like	N	Y
ENSSSAG00000040212	106583045	MAP7D1A	LOC106587157	MAP7 domain-containing protein 1; MAP7 domain containing 1	N	Y
ENSSSAG00000040232	106582518	ITGAV	LOC106574692	integrin alpha-V	N	Y
ENSSSAG00000040278	106608629	PPP3CA	LOC106583045	serine/threonine-protein phosphatase 2B catalytic subunit; Protein phosphatase 3 catalytic subunit alpha	N	Y
ENSSSAG00000040324	106575120	GART	gart	phosphoribosylglycinamide formyltransferase	Y	N
ENSSSAG00000040356	106608091	ZNF410	LOC106582518	zinc finger protein 410-like; Zinc finger protein 410	N	Y
ENSSSAG00000040405	100196315	PLOD3	LOC106608629	procollagen-lysine, 2-oxoglutarate 5-dioxygenase 3	N	Y
ENSSSAG00000040444	106600595	ODC1	LOC106600595	ornithine decarboxylase 1	Y	N
ENSSSAG00000040472	106608088	ARP10	LOC106608091	actin-related protein 10	N	Y
ENSSSAG00000040618	106567099	PKIG	LOC106567099	cAMP-dependent protein kinase inhibitor gamma; Protein kinase (cAMP-dependent, catalytic) inhibitor gamma	Y	Y
ENSSSAG00000040653	100196207	TNR5	tnr5	Tumor necrosis factor receptor superfamily member 5	Y	Y
ENSSSAG00000040872	106571222	NFKBIA	LOC106571222	NF-kappa-B inhibitor alpha	Y	Y
ENSSSAG00000040963	106571112	CDC42BPB	plod3	CDC42 binding protein kinase beta (DMPK-like)	N	Y
ENSSSAG00000041000	106613576	PTBP1B	LOC106608088	polypyrimidine tract-binding protein 1; Polypyrimidine tract binding protein 1b	N	Y
ENSSSAG00000041175	100195234	LIS1B	cdc42bpb	Lissencephaly-1 homolog B	N	Y
ENSSSAG00000041186	106585299	SIPA1L2	LOC106585299	signal-induced proliferation-associated 1-like protein 2	Y	N
ENSSSAG00000041236	106561621	STRBP	LOC106561621	spermatid perinuclear RNA binding protein	Y	Y
ENSSSAG00000041291	106577584	DENND4C	LOC106613576	DENN domain-containing protein 4C	N	Y
ENSSSAG00000041325	106607791	AFDN	lis1b	afadin	N	Y
ENSSSAG00000041522	106605129	MAP7D1	LOC106605129	MAP7 domain-containing protein 1; MAP7 domain containing 1	Y	Y
ENSSSAG00000041881	106600195	unch	si:ch211-91p5.3	uncharacterized si:ch211-91p5.3	Y	Y
ENSSSAG00000042053	106612067	MORC3	LOC106577584	MORC family CW-type zinc finger protein 3	N	Y
ENSSSAG00000042097	106612066	F8	LOC106607791	coagulation factor VIII	N	Y
ENSSSAG00000042194	106565996	TARDBP	LOC106612067	TAR DNA-binding protein 43; TAR DNA binding protein	N	Y
ENSSSAG00000042609	106566399	MMP9-like	LOC106566399	matrix metalloproteinase-9-like	Y	Y
ENSSSAG00000043209	106586244	JAG1A	LOC106586244	protein jagged-1b; Jagged canonical Notch ligand 1a	Y	N
ENSSSAG00000043349	106582786	INF2	inf2	inverted formin 2	Y	Y
ENSSSAG00000043385	106608215	ATP6V1D	LOC106612066	V-type proton ATPase subunit D; ATPase H+ transporting V1 subunit D	N	Y
ENSSSAG00000043462	106583171	CYP1C2	LOC106583171	cytochrome P450 1B1-like; Cytochrome P450, family 1, subfamily C, polypeptide 2	Y	Y
ENSSSAG00000043505	106586563	CRIM1-like	LOC106565996	cysteine-rich motor neuron 1 protein-like	N	Y
ENSSSAG00000043520	100195318	RUVB1	ruvb1	RuvB-like 1	Y	N
ENSSSAG00000043543	106612705	BLVRB	LOC106608215	flavin reductase (NADPH); Biliverdin reductase B	N	Y
ENSSSAG00000043569	106582196	VWDE	LOC106586563	von Willebrand factor D and EGF domain-containing protein	N	Y
ENSSSAG00000043820	106573027	NAT10	nat10	N-acetyltransferase 10	Y	N
ENSSSAG00000043995	106568086	ACACA	LOC106612705	acetyl-CoA carboxylase alpha	N	Y
ENSSSAG00000044002	106572477	TUBA8	LOC106582196	tubulin alpha-8 chain	N	Y
ENSSSAG00000044089	106579149	ITGB3	LOC106579149	integrin beta-3	Y	N
ENSSSAG00000044101	106574011	GLIS1B	acaca	zinc finger protein GLIS1; GLIS family zinc finger 1b	N	Y
ENSSSAG00000044745	106581124	FUCL6-like	LOC106572477	fucolectin-6-like	N	Y
ENSSSAG00000044896	106576950	LTBP1	LOC106574011	latent-transforming growth factor beta-binding protein 1-like; Latent transforming growth factor beta binding protein 1	N	Y
ENSSSAG00000044924	106582101	IGSF3	LOC106581124	immunoglobulin superfamily member 3	N	Y
ENSSSAG00000044965	106570960	PSAT1	LOC106576950	phosphoserine aminotransferase 1	N	Y
ENSSSAG00000044983	100195807	PEDS1	LOC106582101	plasmanylethanolamine desaturase 1	N	Y
ENSSSAG00000045305	106566936	TBX3A	psat1	T-box transcription factor TBX3; T-box transcription factor 3a	N	Y
ENSSSAG00000045385	106594288	REEP3B	LOC106594288	receptor expression-enhancing protein 3	Y	N
ENSSSAG00000045405	106572530	DGKAA	peds1	diacylglycerol kinase beta-like; Diacylglycerol kinase, alpha a	N	Y
ENSSSAG00000045480	100195124	PAI2B	LOC106566936	Polyadenylate-binding protein-interacting protein 2B	N	Y
ENSSSAG00000045598	106570981	SMARCA2	LOC106572530	SWI/SNF related, matrix associated, actin dependent regulator of chromatin, subfamily a, member 2	N	Y
ENSSSAG00000045620	106565400	ARFGAP1-like	pai2b	ADP-ribosylation factor GTPase-activating protein 1-like	N	Y
ENSSSAG00000045631	106570821	TJP2	smarca2	tight junction protein ZO-2-like; Tight junction protein 2	N	Y
ENSSSAG00000045687	106578539	FBL	LOC106578539	rRNA 2'-O-methyltransferase fibrillarin; Fibrillarin	Y	N
ENSSSAG00000045733	106605641	DYRK1B	LOC106565400	dual specificity tyrosine-phosphorylation-regulated kinase 1B-like; Dual-specificity tyrosine-(Y)-phosphorylation regulated kinase 1B	N	Y
ENSSSAG00000045784	106588072	RHPN2	LOC106570821	rhophilin, Rho GTPase binding protein 2	N	Y
ENSSSAG00000046325	106611553	QDPRA	LOC106605641	quinoid dihydropteridine reductase a	N	Y
ENSSSAG00000046337	106573641	PLA2G15	rhpn2	phospholipase A2 group XV	N	Y
ENSSSAG00000046776	106589612	FASN-like	qdpra	fatty acid synthase-like	N	Y
ENSSSAG00000046825	106611743	KDRL	LOC106573641	vascular endothelial growth factor receptor kdr-like; Kinase insert domain receptor like	N	Y
ENSSSAG00000046830	106588893	TINAGL1	LOC106589612	tubulointerstitial nephritis antigen-like 1	N	Y
ENSSSAG00000046838	106564896	TRIM25	LOC106611743	E3 ubiquitin/ISG15 ligase TRIM25	N	Y
ENSSSAG00000046900	106564903	SMURF2	tinagl1	E3 ubiquitin-protein ligase SMURF2-like; SMAD specific E3 ubiquitin protein ligase 2	N	Y
ENSSSAG00000046923	106598864	AMOTL2A	LOC106564896	angiomotin-like 2a	N	Y
ENSSSAG00000047030	106573518	MROH1	LOC106564903	maestro heat-like repeat-containing protein family member 1; Maestro heat-like repeat family member 1	N	Y
ENSSSAG00000047130	106604936	FAM13B	LOC106598864	protein FAM13B; Family with sequence similarity 13 member B	N	Y
ENSSSAG00000047260	106579411	AFAP1L2	LOC106573518	actin filament associated protein 1-like 2	N	Y
ENSSSAG00000047288	106570423	BOP1	bop1	BOP1 ribosomal biogenesis factor	Y	N
ENSSSAG00000047303	106568437	UHRF2	LOC106604936	E3 ubiquitin-protein ligase UHRF2	N	Y
ENSSSAG00000047314	106578507	ALDH [mt]	afap1l2	aldehyde dehydrogenase, mitochondrial	N	Y
ENSSSAG00000047340	100195232	TCN2	LOC106568437	transcobalamin II	N	Y
ENSSSAG00000047358	106572186	AGRN	LOC106578507	agrin	N	Y
ENSSSAG00000047363	100194903	MMP2	tcn2	matrix metalloproteinase 2	N	Y
ENSSSAG00000047674	106581923	NAB1	agrn	NGFI-A-binding protein 1-like; NGFI-A binding protein 1b (EGR1 binding protein 1)	N	Y
ENSSSAG00000047778	106611979	HSPA9 [mt]	mmp2	stress-70 protein, mitochondrial	N	Y
ENSSSAG00000047988	106569207	SLC12A7A	LOC106569207	solute carrier family 12 member 7-like; Solute carrier family 12 member 7a	Y	N
ENSSSAG00000048260	100380727	TKT	LOC106581923	transketolase	N	Y
ENSSSAG00000048416	106582096	MOSPD2	LOC106611979	motile sperm domain-containing protein 2	N	Y
ENSSSAG00000048429	100194901	RAB6C	LOC100380727	Ras-related protein Rab-6C	N	Y
ENSSSAG00000048847	106597086	AEP2-like	LOC106582096	anion exchange protein 2-like	N	Y
ENSSSAG00000049377	106565186	DCAF12	rab6c	DDB1- and CUL4-associated factor 12-like; DDB1 and CUL4 associated factor 12	N	Y
ENSSSAG00000049640	106583170	SCN8A	LOC106597086	sodium channel protein type 8 subunit alpha-like	N	Y
ENSSSAG00000049988	106562417	SLC6A2-like	LOC106562417	sodium-dependent noradrenaline transporter-like	Y	Y
ENSSSAG00000050377	106563186	EWSR1A	LOC106565186	EWS RNA-binding protein 1a	N	Y
ENSSSAG00000050497	106576272	GNPTAB	LOC106583170	N-acetylglucosamine-1-phosphate transferase subunits alpha and beta	N	Y
ENSSSAG00000051143	123743512	BMF2	bmf2	BCL2 modifying factor 2	Y	N
ENSSSAG00000051362	106579277	LZTS2B	LOC106579277	leucine zipper tumor suppressor 2	Y	N
ENSSSAG00000051430	106605647	SLC25A32	ewsr1a	mitochondrial folate transporter/carrier; Solute carrier family 25 member 32	N	Y
ENSSSAG00000051437	106605648	CTHRC1-like	LOC106576272	collagen triple helix repeat-containing protein 1	N	Y
ENSSSAG00000051448	106605646	FZD6-like	LOC106605647	frizzled-6-like	N	Y
ENSSSAG00000051545	106573459	FRMD4A	LOC106605648	FERM domain-containing protein 4A	N	Y
ENSSSAG00000051599	100306818	DDX54	ddx54	DEAD (Asp-Glu-Ala-Asp) box polypeptide 54	Y	N
ENSSSAG00000051709	106580995	TBX2B	LOC106580995	T-box transcription factor TBX2b-like; T-box transcription factor 2b	Y	N
ENSSSAG00000051864	106573469	ELL2	LOC106605646	RNA polymerase II elongation factor ELL2	N	Y
ENSSSAG00000052041	106577060	P4HA1B	LOC106573459	prolyl 4-hydroxylase subunit alpha-1; Prolyl 4-hydroxylase, alpha polypeptide I b	N	Y
ENSSSAG00000052308	106576815	RAP11FIP2	LOC106573469	rab11 family-interacting protein 2; RAB11 family interacting protein 2 (class I)	N	Y
ENSSSAG00000052316	106587727	SEMA6D	LOC106577060	semaphorin-6D-like; Semaphorin 6D	N	Y
ENSSSAG00000052580	123729257	SLC1A5	LOC106576815	neutral amino acid transporter B(0)-like; Solute carrier family 1 member 5	N	Y
ENSSSAG00000052708	106613337	TGFB1A	LOC106587727	transforming growth factor, beta 1a	N	Y
ENSSSAG00000052789	106611739	INPPL1B	LOC123729257	phosphatidylinositol 3,4,5-trisphosphate 5-phosphatase 2B; Inositol polyphosphate phosphatase-like 1b	N	Y
ENSSSAG00000052793	106564812	SIPA1L2	tgfb1a	signal-induced proliferation-associated 1-like protein 2	N	Y
ENSSSAG00000052795	100196100	IF6	if6	Eukaryotic translation initiation factor 6	Y	N
ENSSSAG00000053123	106581666	COL6A3	LOC106611739	collagen alpha-3(VI) chain	N	Y
ENSSSAG00000053244	NA	NA	LOC106564812	NA	N	Y
ENSSSAG00000053254	106588856	GSDMEA	LOC106581666	gasdermin-E-like; Gasdermin Ea	N	Y
ENSSSAG00000053308	106570902	ANTXR2A	LOC106570902	anthrax toxin receptor 2; ANTXR cell adhesion molecule 2a	Y	N
ENSSSAG00000053430	100194989	SNX9B	NA	sorting nexin 9b	N	Y
ENSSSAG00000053676	106568816	2002-09-01	LOC106588856	septin-2B; Septin 2	N	Y
ENSSSAG00000053804	106581687	SLC39A10	snx9b	solute carrier family 39 member 10	N	Y
ENSSSAG00000053814	106576803	CYP1B1	LOC106576803	cytochrome P450 1B1-like; Cytochrome P450, family 1, subfamily B, polypeptide 1	Y	N
ENSSSAG00000053863	100195799	DLX3B	dlx3b	distal-less homeobox gene 3b	Y	Y
ENSSSAG00000053868	106560623	AMOTL2A	LOC106568816	angiomotin-like 2a	N	Y
ENSSSAG00000054085	106609569	BTG1	LOC106609569	protein BTG1-like; B-cell translocation gene 1, anti-proliferative	Y	N
ENSSSAG00000054114	106565421	CYB5R1	slc39a10	NADH-cytochrome b5 reductase 3; Cytochrome b5 reductase 1	N	Y
ENSSSAG00000054192	106604716	EFEMP2A	LOC106560623	EGF-containing fibulin-like extracellular matrix protein 2	N	Y
ENSSSAG00000054684	106569090	KLF17	LOC106569090	Krueppel-like factor 4	Y	Y
ENSSSAG00000055005	106604654	CTNND1	LOC106604654	catenin delta-1	Y	N
ENSSSAG00000055301	106579751	PLOD2	LOC106565421	procollagen-lysine,2-oxoglutarate 5-dioxygenase 2-like; Procollagen-lysine, 2-oxoglutarate 5-dioxygenase 2	N	Y
ENSSSAG00000055417	106576957	DES1-like	LOC106604716	sphingolipid delta(4)-desaturase DES1-like	N	Y
ENSSSAG00000055555	106604273	unch	LOC106579751	uncharacterized LOC106604273	N	Y
ENSSSAG00000055704	106579511	DDR1-like	LOC106576957	epithelial discoidin domain-containing receptor 1-like	N	Y
ENSSSAG00000055784	106563264	GPSM1B	LOC106604273	G-protein-signaling modulator 1; G protein signaling modulator 1b	N	Y
ENSSSAG00000055932	106568007	DBN1	LOC106579511	drebrin-like	N	Y
ENSSSAG00000056096	106575106	MBNL2A	q	muscleblind-like protein 2a	N	Y
ENSSSAG00000056150	100196463	GSTR	LOC106568007	glutathione S-transferase rho	N	Y
ENSSSAG00000056169	106575102	NRP2	LOC106575102	neuropilin-2	Y	Y
ENSSSAG00000056524	106572955	TFE3A	LOC106575106	transcription factor E3; Transcription factor binding to IGHM enhancer 3a	N	Y
ENSSSAG00000056552	106592271	BNC1	LOC106592271	zinc finger protein basonuclin-1; Basonuclin 1	Y	N
ENSSSAG00000056880	106603269	FUCA2	gstr	alpha-L-fucosidase 2	N	Y
ENSSSAG00000057028	106605617	APLP1	LOC106605617	amyloid beta precursor like protein 1-like	Y	Y
ENSSSAG00000057247	106564685	MYH9A	LOC106564685	myosin-9; Myosin, heavy chain 9a, non-muscle	Y	Y
ENSSSAG00000057249	106586109	GPR39	LOC106572955	G-protein coupled receptor 39	N	Y
ENSSSAG00000057363	106612655	MYO1C	fuca2	unconventional myosin-Ic; Myosin IC	N	Y
ENSSSAG00000057392	106591579	AMOTL2A	LOC106586109	angiomotin like 2a	N	Y
ENSSSAG00000057485	106589740	STON1-like	LOC106589740	stonin-1-like	Y	N
ENSSSAG00000058121	100136548	IRF1	irf-1	interferon regulatory factor 1	Y	N
ENSSSAG00000058211	106568000	SGCD	LOC106612655	delta-sarcoglycan-like; Sarcoglycan, delta (dystrophin-associated glycoprotein)	N	Y
ENSSSAG00000058290	106589884	PLAUB	amotl2a	plasminogen activator, urokinase b	N	Y
ENSSSAG00000058660	100195092	IER2	LOC106568000	immediate early response 2	N	Y
ENSSSAG00000058809	106563179	PARP14-like	plaub	protein mono-ADP-ribosyltransferase PARP14-like	N	Y
ENSSSAG00000059028	106586387	DGKG	ier2	diacylglycerol kinase beta	N	Y
ENSSSAG00000059032	106582083	WDR3	wdr3	WD repeat domain 3	Y	N
ENSSSAG00000059137	100195119	NPM	npm	Nucleophosmin	Y	N
ENSSSAG00000059731	106583797	POC1A	LOC106563179	POC1 centriolar protein A	N	Y
ENSSSAG00000059739	106598924	CPVL	LOC106598924	probable serine carboxypeptidase CPVL;Carboxypeptidase vitellogenic lik	Y	N
ENSSSAG00000059987	106573210	MMP15A	LOC106573210	matrix metalloproteinase-15	Y	N
ENSSSAG00000060487	106587471	CD81A	LOC106586387	CD81 antigen-like	N	Y
ENSSSAG00000060617	100194959	FUT11	poc1a	fucosyltransferase 11 (alpha (1,3) fucosyltransferase)	N	Y
ENSSSAG00000060970	100196497	PHLDA2	phlda2	pleckstrin homology-like domain, family A, member 2	Y	N
ENSSSAG00000061181	106585072	LAP2	LOC106587471	putative aminopeptidase W07G4.4	N	Y
ENSSSAG00000061898	106603952	MTMR4	fut11	myotubularin related protein 4	N	Y
ENSSSAG00000062689	106592913	RBM47	LOC106585072	RNA-binding protein 47	N	Y
ENSSSAG00000063091	100195510	DARS1	mtmr4	aspartyl-tRNA synthetase 1	N	Y
ENSSSAG00000063203	100195201	ACO1	LOC106592913	aconitase 1, soluble	N	Y
ENSSSAG00000063207	106590082	INHBAA	inhbaa	inhibin subunit beta Aa	Y	N
ENSSSAG00000063213	106581548	unch	dars1	uncharacterized LOC106581548	N	Y
ENSSSAG00000063257	100194671	ANXA6	aco1	annexin A6	N	Y
ENSSSAG00000063319	106613888	BCAR3	bcar3	BCAR3 adaptor protein, NSP family member	Y	Y
ENSSSAG00000063394	106590088	CYB5A	LOC106590088	cytochrome b5	Y	N
ENSSSAG00000063523	106572395	FBXO6-like	LOC106581548	F-box only protein 6-like	N	Y
ENSSSAG00000063558	106603975	GUSB	anxa6	beta-glucuronidase	N	Y
ENSSSAG00000063678	106602664	ART2B-like	LOC106572395	T-cell ecto-ADP-ribosyltransferase 2-like	N	Y
ENSSSAG00000063915	106611963	POLR1A	polr1a	RNA polymerase I subunit A	Y	N
ENSSSAG00000063933	106573880	ARID3A	LOC106573880	AT-rich interactive domain-containing protein 3A-like; AT rich interactive domain 3A (BRIGHT-like)	Y	N
ENSSSAG00000063970	106612008	RNF103	rnf103	ring finger protein 103	Y	N
ENSSSAG00000064048	106589462	NARF	LOC106589462	nuclear prelamin A recognition factor	Y	N
ENSSSAG00000064191	106567791	MSNA	LOC106603975	moesin; Moesin a	N	Y
ENSSSAG00000064490	106564871	PITPNC1	LOC106602664	cytoplasmic phosphatidylinositol transfer protein 1	N	Y
ENSSSAG00000064526	106563447	LTBP3-like	LOC106567791	latent-transforming growth factor beta-binding protein 3-like	N	Y
ENSSSAG00000064961	106566976	PLXNB1A	LOC106566976	plexin-B1-like; Plexin b1a	Y	N
ENSSSAG00000064995	100286706	MARCKSL1B	LOC106564871	MARCKS-like 1b	N	Y
ENSSSAG00000065106	106587816	MFGE8	LOC106563447	lactadherin-like; Milk fat globule EGF and factor V/VIII domain containing	N	Y
ENSSSAG00000065112	106583032	IRIG1	marcksl1b	leucine-rich repeats and immunoglobulin-like domains protein 1	N	Y
ENSSSAG00000065158	106598856	RDH12	LOC106587816	retinol dehydrogenase 12	N	Y
ENSSSAG00000065348	106574230	WDSUB1	LOC106583032	WD repeat, sterile alpha motif and U-box domain containing 1	N	Y
ENSSSAG00000065365	106589476	ITGB4	LOC106598856	integrin, beta 4	N	Y
ENSSSAG00000065367	106612914	MFSD1	wdsub1	major facilitator superfamily domain containing 1	N	Y
ENSSSAG00000065374	106561460	TEAD1A	LOC106589476	transcriptional enhancer factor TEF-1-like; TEA domain transcription factor 1	N	Y
ENSSSAG00000065378	106574228	TANC1-like	mfsd1	protein TANC1-like	N	Y
ENSSSAG00000065655	106581152	NCAM1B	LOC106561460	neural cell adhesion molecule 1-like	N	Y
ENSSSAG00000066027	106572386	BICD2	LOC106574228	protein bicaudal D homolog 2	N	Y
ENSSSAG00000066029	106612408	RUFY2	LOC106581152	RUN and FYVE domain containing 2	N	Y
ENSSSAG00000066064	106565448	CDK4	LOC106572386	cyclin-dependent kinase 4-like	N	Y
ENSSSAG00000066212	106587265	PIEZO1	LOC106587265	piezo-type mechanosensitive ion channel component 1	Y	Y
ENSSSAG00000066254	106590226	ANXA13	rufy2	annexin A13	N	Y
ENSSSAG00000066261	106613901	EPS15	LOC106565448	epidermal growth factor receptor pathway substrate 15	N	Y
ENSSSAG00000066304	106577776	TMEM88-like	LOC106577776	transmembrane protein 88-like	Y	Y
ENSSSAG00000066504	106601783	GPHNA	LOC106601783	gephyrin-like; Gephyrin a	Y	Y
ENSSSAG00000066559	106565453	LIMA1	LOC106590226	LIM domain and actin-binding protein 1	N	Y
ENSSSAG00000066659	106587262	GALNS	eps15	galactosamine (N-acetyl)-6-sulfatase	N	Y
ENSSSAG00000066715	106582679	DDX19A	LOC106565453	ATP-dependent RNA helicase DDX19A	N	Y
ENSSSAG00000066839	100286653	CDD	galns	Cytidine deaminase	N	Y
ENSSSAG00000067081	106590626	PCOLCE2	LOC106582679	procollagen C-endopeptidase enhancer 2-like	N	Y
ENSSSAG00000067124	106576771	STK32C	cdd	serine/threonine-protein kinase 32C-like; Serine/threonine kinase 32C	N	Y
ENSSSAG00000067185	100380295	PYGB	LOC106590626	phosphorylase, glycogen; brain	N	Y
ENSSSAG00000067390	106612300	GATD3-like [mt]	LOC106612300	glutamine amidotransferase-like class 1 domain-containing protein 3, mitochondrial	Y	Y
ENSSSAG00000067402	106572265	DALRD3	LOC106576771	DALR anticodon binding domain containing 3	N	Y
ENSSSAG00000067406	106586760	LAMP1	pygb	lysosome-associated membrane glycoprotein 1-like; Lysosomal associated membrane protein 1	N	Y
ENSSSAG00000067417	106576761	PLEKHH2	plekhh2	pleckstrin homology domain containing, family H (with MyTH4 domain) member 2	Y	Y
ENSSSAG00000067459	106584374	ACSBG2	dalrd3	long-chain-fatty-acid--CoA ligase ACSBG2-like; Acyl-CoA synthetase bubblegum family member 2	N	Y
ENSSSAG00000067485	106583602	PLEKHG4B	LOC106583602	pleckstrin homology domain-containing family G member 4B; Quattro [QUO]	Y	Y
ENSSSAG00000067488	106589294	unc-MYO1D	LOC106589294	unconventional myosin-Id	Y	N
ENSSSAG00000067802	106586953	SLC25A38B	slc25a38b	solute carrier family 25 member 38b	Y	N
ENSSSAG00000067993	106613295	ANXA11A	LOC106586760	annexin A11a	N	Y
ENSSSAG00000068003	106608946	VGF	LOC106584374	VGF nerve growth factor inducible	N	Y
ENSSSAG00000068099	106603838	P4HA2	anxa11a	prolyl 4-hydroxylase subunit alpha-2	N	Y
ENSSSAG00000068137	106573726	CBFB	vgf	core-binding factor subunit beta	N	Y
ENSSSAG00000068255	100380789	PCAT2	LOC106603838	Lysophosphatidylcholine acyltransferase 2	N	Y
ENSSSAG00000068263	100136527	SLC6A6	LOC106573726	solute carrier family 6 (neurotransmitter transporter, taurine), member 6	N	Y
ENSSSAG00000068357	106607148	CARD10	pcat2	caspase recruitment domain-containing protein 10-like	N	Y
ENSSSAG00000068420	100196094	DPP1	slc6a6	dipeptidyl peptidase 1	N	Y
ENSSSAG00000068430	100195197	NARS1	LOC106607148	syncoilin, intermediate filament protein; Asparaginyl-tRNA synthetase 1	N	Y
ENSSSAG00000068444	106562416	MMP2	LOC106562416	72 kDa type IV collagenase	Y	Y
ENSSSAG00000068534	106571856	SLC6A6-like	LOC100196094	sodium- and chloride-dependent taurine transporter-like	N	Y
ENSSSAG00000068593	106587194	PARVA	LOC100195197	alpha-parvin	N	Y
ENSSSAG00000068731	106571947	G6PD	LOC106571856	glucose-6-phosphate dehydrogenase	N	Y
ENSSSAG00000068778	106609169	UTP20	utp20	UTP20 small subunit processome component	Y	N
ENSSSAG00000068796	106603306	EFNB1	LOC106603306	ephrin-B1-like; Ephrin-B1	Y	N
ENSSSAG00000068880	106613254	TIPARP	LOC106613254	TCDD-inducible poly(ADP-ribose) polymerase	Y	Y
ENSSSAG00000069060	100196702	G6PD	LOC106587194	glucose-6-phosphate dehydrogenase	N	Y
ENSSSAG00000069309	100196791	VPP3	g6pd	Vacuolar proton translocating ATPase 116 kDa subunit a	N	Y
ENSSSAG00000069315	106584341	HIVEP3B	LOC100196702	transcription factor HIVEP3; HIVEP zinc finger 3b	N	Y
ENSSSAG00000069500	106584906	XBP1	vpp3	X-box binding protein 1	N	Y
ENSSSAG00000069515	106567432	AFAP1L1	LOC106584341	actin filament-associated protein 1-like 1	N	Y
ENSSSAG00000069717	106562946	GFM2	gfm2	GTP dependent ribosome recycling factor mitochondrial 2	Y	N
ENSSSAG00000070051	106567395	GUSB	xbp1	beta-glucuronidase	N	Y
ENSSSAG00000070237	106584117	PDGFRA	LOC106584117	platelet-derived growth factor receptor, alpha polypeptide	Y	N
ENSSSAG00000070370	106589037	SGK1	LOC106567432	serine/threonine-protein kinase Sgk1	N	Y
ENSSSAG00000070379	106588678	MATCAP2	LOC106588678	uncharacterized protein KIAA0895-like; KIAA0895	Y	Y
ENSSSAG00000070730	106612109	MBLN3	LOC106567395	muscleblind-like splicing regulator 3	N	Y
ENSSSAG00000070839	106571317	FYN	LOC106589037	tyrosine-protein kinase Fyn-like; FYN proto-oncogene, Src family tyrosine kinase b	N	Y
ENSSSAG00000070858	106571269	COL12A1	mbnl3	collagen alpha-1(XII) chain	N	Y
ENSSSAG00000071305	106569878	NPR1A	LOC106569878	atrial natriuretic peptide receptor 1	Y	N
ENSSSAG00000071316	106584735	CGNL1	LOC106584735	cingulin-like protein 1	Y	Y
ENSSSAG00000071336	106584953	SPTBN1	LOC106571317	spectrin beta chain, non-erythrocytic 1	N	Y
ENSSSAG00000071348	106573748	COL12A1A	LOC106571269	collagen alpha-1(XII) chain	N	Y
ENSSSAG00000071403	106588200	RBMS3	LOC106584953	RNA-binding motif, single-stranded-interacting protein 3	N	Y
ENSSSAG00000071443	106587217	NPTNB	LOC106587217	neuroplastin-like; Neuroplastin b	Y	Y
ENSSSAG00000071942	106611567	unch	LOC106573748	uncharacterized LOC106611567	N	Y
ENSSSAG00000071980	106589749	THBS2A	LOC106588200	thrombospondin 2a	N	Y
ENSSSAG00000071995	123723785	FRMD6-like	LOC106611567	FERM domain-containing protein 6-like	N	Y
ENSSSAG00000071998	100136916	CYP1A	LOC100136916	cytochrome P450 1A	Y	Y
ENSSSAG00000072274	106571417	HIVEP2A	thbs2a	HIVEP zinc finger 2a	N	Y
ENSSSAG00000072368	106605337	PTPN23	LOC123723785	tyrosine-protein phosphatase non-receptor type 23-like; Protein tyrosine phosphatase non-receptor type 23	N	Y
ENSSSAG00000072448	106586130	CYP27A1 [mt]	hivep2a	sterol 26-hydroxylase, mitochondrial	N	Y
ENSSSAG00000072531	106587337	MYO1EA	LOC106605337	unconventional myosin-Ie; Myosin Iea	N	Y
ENSSSAG00000072652	106566801	DNMT3BB.2	LOC106566801	uncharacterized LOC106566801; DNA (cytosine-5-)-methyltransferase 3 beta, duplicate b.2	Y	N
ENSSSAG00000072685	106587204	ADMA	LOC106587204	pro-adrenomedullin; Adrenomedullin a	Y	N
ENSSSAG00000072775	106589680	TNFAIP3	tnfaip3	tumor necrosis factor, alpha-induced protein 3	Y	Y
ENSSSAG00000072876	106560746	SCAMP2	LOC106586130	secretory carrier membrane protein 2	N	Y
ENSSSAG00000072902	106573914	ARRDC2	LOC106573914	arrestin domain-containing protein 2	Y	N
ENSSSAG00000073100	106576076	CREB3L2	LOC106587337	cyclic AMP-responsive element-binding protein 3-like protein 2	N	Y
ENSSSAG00000073238	106579831	DBNLB	scamp2	drebrin-like protein B	N	Y
ENSSSAG00000073271	106611593	TBC1D9B	LOC106576076	TBC1 domain family member 9B	N	Y
ENSSSAG00000073368	106560916	SMPD3	LOC106579831	sphingomyelin phosphodiesterase 3	N	Y
ENSSSAG00000073443	100194694	SQSTM1	sqstm1	sequestosome 1	Y	Y
ENSSSAG00000073542	106572468	SOGA1	LOC106611593	protein SOGA1	N	Y
ENSSSAG00000073660	106611626	SPRY1	smpd3	protein sprouty homolog 1; Sprouty homolog 1, antagonist of FGF signaling (Drosophila)	N	Y
ENSSSAG00000073727	106585017	ERAP2	LOC106572468	endoplasmic reticulum aminopeptidase 2	N	Y
ENSSSAG00000074166	106567295	PACSIN1A	LOC106567295	protein kinase C and casein kinase substrate in neurons protein 1; Protein kinase C and casein kinase substrate in neurons 1a	Y	N
ENSSSAG00000074380	106588694	NSUN2	LOC106588694	RNA cytosine-C(5)-methyltransferase NSUN2-like; NOP2/Sun RNA methyltransferase	Y	N
ENSSSAG00000074429	100286423	SSRP1A	LOC100286423	FACT complex subunit SSRP1	Y	N
ENSSSAG00000074464	106584409	TLE2B	LOC106584409	transducin-like enhancer protein 4; TLE family member 2, transcriptional corepressor b	Y	N
ENSSSAG00000074760	106562280	SEC11A	LOC106611626	protein transport protein Sec31A-like; SEC31 homolog A, COPII coat complex component	N	Y
ENSSSAG00000075240	106582711	NAV1B	erap2	neuron navigator 1; Neuron navigator 1b	N	Y
ENSSSAG00000075857	106581813	PKP4	LOC106562280	plakophilin-4	N	Y
ENSSSAG00000075948	106587773	TALDO	LOC106582711	transaldolase-like	N	Y
ENSSSAG00000076045	106573172	PARP12A	parp12a	poly (ADP-ribose) polymerase family, member 12a	Y	N
ENSSSAG00000076090	106573171	SRGAP1A	LOC106581813	SLIT-ROBO Rho GTPase-activating protein 1; SLIT-ROBO Rho GTPase activating protein 1a	N	Y
ENSSSAG00000076115	100195312	SQSTM	sqstm	Sequestosome-1	Y	Y
ENSSSAG00000076192	106564665	SEPT9B	LOC106587773	septin-9-like; Septin 9b	N	Y
ENSSSAG00000076222	106581809	BAZ2B	LOC106573171	bromodomain adjacent to zinc finger domain protein 2B	N	Y
ENSSSAG00000076237	106579165	FKBP10B	LOC106564665	FKBP prolyl isomerase 10b	N	Y
ENSSSAG00000076429	100195018	GRNB	LOC106581809	granulin b	N	Y
ENSSSAG00000076478	106607687	COL12A1	fkbp10b	collagen alpha-1(XII) chain	N	Y
ENSSSAG00000076492	106602615	STARD9-like	grnb	stAR-related lipid transfer protein 9-like	N	Y
ENSSSAG00000076502	106580680	MMP28	LOC106607687	matrix metallopeptidase 28	N	Y
ENSSSAG00000076553	106575628	AAMP	LOC106575628	angio-associated migratory cell protein	Y	N
ENSSSAG00000076645	106573985	AAMP	LOC106573985	angio-associated migratory cell protein	Y	N
ENSSSAG00000076705	106604293	SEC20-like	LOC106602615	vesicle transport protein SEC20-like; BCL2 interacting protein 1a [BNIP1A]	N	Y
ENSSSAG00000076836	100195372	CNN2	mmp28	calponin 2	N	Y
ENSSSAG00000076879	106583607	NFATC1	LOC106583607	nuclear factor of activated T-cells, cytoplasmic 1; Nuclear factor of activated T cells 1	Y	Y
ENSSSAG00000076913	106566791	SEMA3AB	LOC106566791	semaphorin-3ab	Y	Y
ENSSSAG00000077020	106590474	ATP6V1A	LOC106604293	V-type proton ATPase catalytic subunit A; ATPase H+ transporting V1 subunit A	N	Y
ENSSSAG00000077251	106568238	TRIM69	LOC106568238	zinc-binding protein A33; Tripartite motif containing 69	Y	N
ENSSSAG00000077262	100195784	LINCR	lincr	E3 ubiquitin-protein ligase LINCR	Y	N
ENSSSAG00000077309	100286607	CATL1	cnn2	Cathepsin L1	N	Y
ENSSSAG00000077310	106574147	FTSJ3	ftsj3	FtsJ RNA 2'-O-methyltransferase 3	Y	N
ENSSSAG00000077440	106573379	CAX2	LOC106590474	cation/H+ exchanger protein 2	N	Y
ENSSSAG00000077585	106567074	LIMA1A	catl1	LIM domain and actin-binding protein 1-like; LIM domain and actin binding 1a	N	Y
ENSSSAG00000077830	106563564	CBR1-like	cax2	carbonyl reductase [NADPH] 1	N	Y
ENSSSAG00000077899	106579687	uncharacterized	NA	NA	Y	Y
ENSSSAG00000077926	106589788	DST	LOC106563564	dystonin	N	Y
ENSSSAG00000077942	106565014	SULT6B1-like	LOC106563565	sulfotransferase 6B1-like	N	Y
ENSSSAG00000077997	106574130	ACAP2	dst	arf-GAP with coiled-coil, ANK repeat and PH domain-containing protein 2	N	Y
ENSSSAG00000077998	100136404	GDH [mt]	LOC106565014	glutamate dehydrogenase, mitochondrial	N	Y
ENSSSAG00000078016	106603853	HSPA4-like	LOC106574130	heat shock 70 kDa protein 4-like	N	Y
ENSSSAG00000078077	106565841	MAGI1B	LOC100136404	membrane-associated guanylate kinase, WW and PDZ domain-containing protein 1; Membrane associated guanylate kinase, WW and PDZ domain containing 1b	N	Y
ENSSSAG00000078316	100846955	LCP1	LOC106603853	C1 family peptidase	N	Y
ENSSSAG00000078351	106565629	CDK18	LOC106565841	cyclin-dependent kinase 18	N	Y
ENSSSAG00000078396	100194771	SLC6A6B	slc6a6b	solute carrier family 6 member 6b	Y	N
ENSSSAG00000078591	106574529	SUMO3	zgc:110239	small ubiquitin-related modifier 3	N	Y
ENSSSAG00000078712	100196324	ST1S3	st1s3	Cytosolic sulfotransferase 3	Y	Y
ENSSSAG00000078764	106563029	ATP6V1G1	LOC106565629	ATPase H+ transporting V1 subunit G1	N	Y
ENSSSAG00000078788	106588481	PPT1	LOC106574529	palmitoyl-protein thioesterase 1	N	Y
ENSSSAG00000078802	106561189	FRMD4A-like	atp6v1g1	FERM domain-containing protein 4A-like	N	Y
ENSSSAG00000078815	106582201	ITGA4	LOC106588481	integrin alpha-4-like; Integrin alpha 4	N	Y
ENSSSAG00000078843	106589952	PSAP	LOC106561189	prosaposin	N	Y
ENSSSAG00000079135	106585594	BMP1A	LOC106582201	bone morphogenetic protein 1; bone morphogenetic protein 1a	N	Y
ENSSSAG00000079146	106569186	LAMA3	LOC106589952	laminin subunit alpha-3-like; Laminin subunit alpha 3	N	Y
ENSSSAG00000079237	100380760	EPB41L2	LOC106585594	erythrocyte membrane protein band 4.1 like 2	N	Y
ENSSSAG00000079384	106568813	COL5A1	LOC106569186	collagen alpha-1(XI) chain-like	N	Y
ENSSSAG00000079484	100194934	PDIA5	epb41l2	protein disulfide isomerase family A, member 5	N	Y
ENSSSAG00000079585	106584215	PSMB5	LOC106568813	proteasome subunit beta type-5	N	Y
ENSSSAG00000079624	100196212	RAB27B	pdia5	Ras-related protein Rab-27B	N	Y
ENSSSAG00000079627	106585059	CLTCL1	LOC106584215	clathrin heavy chain 1; Clathrin, heavy chain-like 1	N	Y
ENSSSAG00000079851	106569166	TNS3	rb27b	tensin-3-like; Tensin 3	N	Y
ENSSSAG00000079937	106603899	LCP2A	lcp2a	lymphocyte cytosolic protein 2a	Y	N
ENSSSAG00000080028	106577027	COE3	LOC106585059	transcription factor COE3	N	Y
ENSSSAG00000080390	106581954	UGT	LOC106581954	UDP-glucuronosyltransferase	Y	Y
ENSSSAG00000080772	106583084	SRSF3	LOC106569166	serine/arginine-rich splicing factor 3	N	Y
ENSSSAG00000080786	106603037	BRD8	LOC106603037	bromodomain-containing protein 8-like; Bromodomain containing 8	Y	N
ENSSSAG00000080845	106575504	KPNA3	LOC106575504	importin subunit alpha-4; Karyopherin alpha 3 (importin alpha 4)	Y	N
ENSSSAG00000080896	106587345	ALDH1A2	LOC106577027	retinal dehydrogenase 2; Aldehyde dehydrogenase 1 family, member A2	N	Y
ENSSSAG00000080913	106577557	GABARAP-like	LOC106583084	gamma-aminobutyric acid receptor-associated protein	N	Y
ENSSSAG00000080948	106578556	SVILA	svila	supervillin a	Y	N
ENSSSAG00000081111	106608745	KIRREL1A	LOC106587345	kin of IRRE-like protein 1; Kirre like nephrin family adhesion molecule 1a	N	Y
ENSSSAG00000081119	106565379	LOXL2A	LOC106577557	lysyl oxidase homolog 2A-like; Lysyl oxidase-like 2a	N	Y
ENSSSAG00000081205	106582865	SEMA3FB	LOC106608745	sema domain, immunoglobulin domain (Ig), short basic domain, secreted, (semaphorin) 3Fb	N	Y
ENSSSAG00000081326	100194715	VPS29	LOC106565379	vacuolar protein sorting-associated protein 29; VPS29 retromer complex component	N	Y
ENSSSAG00000081441	100194586	HSP10	sema3fb	heat shock protein 10	N	Y
ENSSSAG00000081485	100136407	AHR2B	ahr2b	aryl hydrocarbon receptor 2 beta	Y	Y
ENSSSAG00000081590	100380499	TIFA	LOC100194715	TRAF2-binding protein	N	Y
ENSSSAG00000081663	106582916	RBM38	LOC106582916	RNA-binding protein 38	Y	Y
ENSSSAG00000081954	106605148	FAM110C-like	LOC106605148	protein FAM110C-like	Y	N
ENSSSAG00000081960	106584612	TRIMM33-like	hsp10	E3 ubiquitin-protein ligase TRIM33-like	N	Y
ENSSSAG00000081963	100380599	FAM162A	LOC100380499	family with sequence similarity 162 member A	N	Y
ENSSSAG00000082255	106580864	CTSK	LOC106584612	cathepsin K-like	N	Y
ENSSSAG00000082306	106606718	CYTH3	fam162a	cytohesin-3	N	Y
ENSSSAG00000082595	106567531	SAR1A	LOC106580864	GTP-binding protein SAR1a	N	Y
ENSSSAG00000083038	100846961	MAP1LC3B	LOC106606718	microtubule-associated protein 1 light chain 3 beta	N	Y
ENSSSAG00000083367	106602056	ENGASE	LOC106567531	endo-beta-N-acetylglucosaminidase	N	Y
ENSSSAG00000083512	106612114	UBE2D2	map1lc3b	ubiquitin-conjugating enzyme E2 D2	N	Y
ENSSSAG00000083851	106571473	INF2-like	engase	inverted formin-2-like	N	Y
ENSSSAG00000084211	106577694	CLDN7A	LOC106577694	claudin-7-A	Y	Y
ENSSSAG00000084706	106582566	PKFL	LOC106582566	ATP-dependent 6-phosphofructokinase, liver type	Y	N
ENSSSAG00000084852	106572390	TNFRSF9A	LOC106572390	tumor necrosis factor receptor superfamily member 9-like; Tumor necrosis factor receptor superfamily, member 9a	Y	N
ENSSSAG00000085341	106580869	ONECUTL	LOC106612114	hepatocyte nuclear factor 6; One cut domain, family member, like	N	Y
ENSSSAG00000085345	106587324	ZFHX3	LOC106587324	zinc finger homeobox protein 3	Y	N
ENSSSAG00000085941	106612362	TIMP2A	LOC106571473	TIMP metallopeptidase inhibitor 2a	N	Y
ENSSSAG00000086226	123741772	NA	LOC106580869	NA	N	Y
ENSSSAG00000086386	106601018	HSP70-like	timp2a	heat shock 70 kDa protein-like	N	Y
ENSSSAG00000086566	106590348	PTPRMA	NA	protein tyrosine phosphatase receptor type Ma	N	Y
ENSSSAG00000086684	NA	NA	LOC106601018	NA	N	Y
ENSSSAG00000087227	106577498	ZCCHC4	LOC106577498	zinc finger, CCHC domain containing 4	Y	N
ENSSSAG00000087730	106602294	LEF1	LOC106602294	lymphoid enhancer-binding factor 1	Y	Y
ENSSSAG00000088019	106595683	TMOD33	ptprma	tropomodulin-3	N	Y
ENSSSAG00000088132	NA	NA	NA	NA	N	Y
ENSSSAG00000088140	106588881	BTN3A2	LOC106595683	butyrophilin subfamily 3 member A2	N	Y
ENSSSAG00000088230	106607875	TNFRSF21	LOC106607875	tumor necrosis factor receptor superfamily member 21-like; Tumor necrosis factor receptor superfamily, member 21	Y	N
ENSSSAG00000088616	106585615	UBE2D4	NA	ubiquitin-conjugating enzyme E2D 4 (putative)	N	Y
ENSSSAG00000088618	106613208	PDGFD	pdgfd	platelet derived growth factor d	Y	Y
ENSSSAG00000088726	106589308	SOST	LOC106589308	sclerostin domain-containing protein 1-like; Sclerostin	Y	N
ENSSSAG00000088734	106589543	TMEM184BA	LOC106588881	transmembrane protein 184B-like; Transmembrane protein 184ba	N	Y
ENSSSAG00000088795	106594165	VIM-like	ube2d4	vimentin A2-like	N	Y
ENSSSAG00000089195	106582008	FILIP1-like	LOC106589543	filamin A-interacting protein 1-like	N	Y
ENSSSAG00000089261	106573013	PLEKHA5	LOC106582008	pleckstrin homology domain-containing family A member 5	N	Y
ENSSSAG00000089292	106584716	UBE2Q2	LOC123723998	ubiquitin-conjugating enzyme E2 Q2	N	Y
ENSSSAG00000089327	106587315	GLDN	LOC106573013	gliomedin	N	Y
ENSSSAG00000089349	106585519	RFLNA	rflna	refilin A	Y	N
ENSSSAG00000089906	106586339	CREB1B	LOC106584716	cAMP responsive element binding protein 1b	N	Y
ENSSSAG00000090097	NA	NA	LOC106587315	NA	N	Y
ENSSSAG00000090271	106607971	NR2E1	creb1b	nuclear receptor subfamily 2 group E member 1	N	Y
ENSSSAG00000090409	106612654	unch	NA	uncharacterized LOC106612654	N	Y
ENSSSAG00000090776	106573350	CD44B	LOC106607971	CD44 molecule (Indian blood group) b	N	Y
ENSSSAG00000091121	106560547	NEK7	LOC106612654	serine/threonine-protein kinase Nek7-like; NIMA-related kinase 7	N	Y
ENSSSAG00000091227	106611632	HOPX	cd44b	HOP homeobox	N	Y
ENSSSAG00000091389	106589531	TEFA	LOC106560547	thyrotroph embryonic factor; TEF transcription factor, PAR bZIP family member a	N	Y
ENSSSAG00000091490	106600842	CBX1A	LOC106600842	chromobox protein homolog 1; Chromobox homolog 1a (HP1 beta homolog Drosophila	Y	N
ENSSSAG00000091865	NA	NA	hopx	NA	N	Y
ENSSSAG00000092070	106598392	TWF1B	LOC106589531	twinfilin-1; Twinfilin actin-binding protein 1b	N	Y
ENSSSAG00000092122	106586517	TNFSF11	tnfsf11	TNF superfamily member 11	Y	N
ENSSSAG00000092621	106595617	CACNA2D1A	NA	voltage-dependent calcium channel subunit alpha-2/delta-1-like; Calcium channel, voltage-dependent, alpha 2/delta subunit 1a	N	Y
ENSSSAG00000093101	106590013	KLHDC3	LOC106598392	kelch domain-containing protein 3-like	N	Y
ENSSSAG00000093239	106564156	PIN1	LOC106595617	peptidyl-prolyl cis-trans isomerase NIMA-interacting 1	N	Y
ENSSSAG00000093615	106563118	CAMKK2-like	LOC106590013	calcium/calmodulin-dependent protein kinase kinase 2-like	N	Y
ENSSSAG00000093738	106600384	MYADM	LOC106564156	myeloid-associated differentiation marker homolog	N	Y
ENSSSAG00000093777	106591076	NFIX	LOC106591076	nuclear factor 1 X-type	Y	N
ENSSSAG00000093887	NA	NA	LOC106563118	NA	N	Y
ENSSSAG00000094035	106606184	ABCC1	LOC106600384	multidrug resistance-associated protein 1-like; ATP binding cassette subfamily C member 1	N	Y
ENSSSAG00000094075	106584335	GCLM	NA	glutamate--cysteine ligase regulatory subunit-like; Glutamate-cysteine ligase, modifier subunit	N	Y
ENSSSAG00000094358	106592666	GIMAP7L5	LOC106606184	GTPase IMAP family member 7-like	N	Y
ENSSSAG00000094820	106563006	GRK3	LOC106584335	beta-adrenergic receptor kinase 2; G protein-coupled receptor kinase 3	N	Y
ENSSSAG00000094875	NA	NA	LOC106592666	NA	N	Y
ENSSSAG00000095197	106577272	HL-like	LOC106577272	hepatic lectin-like	Y	N
ENSSSAG00000095308	106580143	VCANA	LOC106563006	versican core protein-like; Versican a	N	Y
ENSSSAG00000095322	123727379	NA	NA	NA	N	Y
ENSSSAG00000096044	106613209	FZD4-like	LOC106613209	frizzled-4-like	Y	Y
ENSSSAG00000096361	106564366	TMC6	LOC106564366	transmembrane channel-like protein 6	Y	Y
ENSSSAG00000096362	106609518	SLC38A4	LOC106580143	sodium-coupled neutral amino acid transporter 4-like; Solute carrier family 38 member 4	N	Y
ENSSSAG00000096438	106584406	GNA11B	NA	guanine nucleotide binding protein (G protein), alpha 11b (Gq class)	N	Y
ENSSSAG00000096527	NA	NA	LOC106609518	NA	N	Y
ENSSSAG00000096786	106605542	SPIRE1	LOC106605542	protein spire homolog 1	Y	Y
ENSSSAG00000097349	106600993	VAT1	gna11b	synaptic vesicle membrane protein VAT-1 homolog; Vesicle amine transport 1	N	Y
ENSSSAG00000097410	106599198	ACKR4-like	LOC106599198	atypical chemokine receptor 4-like	Y	N
ENSSSAG00000097705	106571385	NRG1	NA	neuregulin 1	N	Y
ENSSSAG00000097934	106565702	NUP214	nup214	nucleoporin 214	Y	N
ENSSSAG00000097938	106564349	PYCR1B	LOC106600993	pyrroline-5-carboxylate reductase 1, mitochondrial-like; Pyrroline-5-carboxylate reductase 1b	N	Y
ENSSSAG00000098007	106582302	RALB-like	nrg1	ras-related protein Ral-B-like	N	Y
ENSSSAG00000098274	106586906	unch	LOC106564349	uncharacterized LOC106586906	N	Y
ENSSSAG00000099141	106595449	HECW2-like	LOC106582302	E3 ubiquitin-protein ligase HECW2-like	N	Y
ENSSSAG00000099203	106604041	BACH1B	LOC106586906	BTB and CNC homology 1, basic leucine zipper transcription factor 1 b	N	Y
ENSSSAG00000099611	106605793	GBA	LOC106595449	glucosidase, beta, acid	N	Y
ENSSSAG00000099665	106587221	UGT2C1-like	bach1b	UDP-glucuronosyltransferase 2C1-like	N	Y
ENSSSAG00000100253	NA	NA	gba	NA	N	Y
ENSSSAG00000100291	106597410	SEMA3AA	LOC106597410	semaphorin-3aa-like; Sema domain, immunoglobulin domain (Ig), short basic domain, secreted, (semaphorin) 3Aa	Y	Y
ENSSSAG00000100300	106573251	SLC7A10-like	LOC106587221	asc-type amino acid transporter 1-like	N	Y
ENSSSAG00000100914	106566808	ICMT	NA	protein-S-isoprenylcysteine O-methyltransferase-like; Isoprenylcysteine carboxyl methyltransferase	N	Y
ENSSSAG00000101100	106564370	LDB1	LOC106573251	LIM domain-binding protein 1	N	Y
ENSSSAG00000101149	106613130	SLC25A36A-like	LOC106566808	solute carrier family 25 member 36-A-like	N	Y
ENSSSAG00000101189	106604513	GAR1	LOC106604513	H/ACA ribonucleoprotein complex subunit 1	Y	N
ENSSSAG00000101248	NA	NA	LOC106564370	NA	N	Y
ENSSSAG00000101348	123724369	TOM70-like	LOC106613130	mitochondrial import receptor subunit TOM70-like	N	Y
ENSSSAG00000101396	123723727	BMP2-like	LOC123723727	bone morphogenetic protein 2-like	Y	N
ENSSSAG00000101693	106605192	ZFP36L2	NA	mRNA decay activator protein ZFP36L2-A-like; ZFP36 ring finger protein like 2	N	Y
ENSSSAG00000101698	106567568	TRIM16	LOC123724369	tripartite motif-containing protein 16	N	Y
ENSSSAG00000101951	106611194	MVP-like	LOC106605192	major vault protein-like	N	Y
ENSSSAG00000101996	106611018	TMEM87A	LOC106567568	transmembrane protein 87A	N	Y
ENSSSAG00000102110	123740075	NA	LOC106611194	NA	N	Y
ENSSSAG00000102357	NA	IL11A	LOC106611018	Interleukin 11a[ENSEMBL]	N	Y
ENSSSAG00000103136	106565874	CD55	NA	complement decay-accelerating factor	N	Y
ENSSSAG00000103181	106598368	RAB21	NA	ras-related protein Rab-21	N	Y
ENSSSAG00000103648	106592847	SLC16A2-like	im:7151449	monocarboxylate transporter 8-like	N	Y
ENSSSAG00000103829	106610321	MXD4	mxd4	MAX dimerization protein 4	Y	N
ENSSSAG00000103986	106592791	LAMP1A	LOC106598368	lysosome-associated membrane glycoprotein 1-like; Lysosomal associated membrane protein 1a	N	Y
ENSSSAG00000104073	106590894	TPD52	LOC106592847	tumor protein D52-like; Tumor protein D52	N	Y
ENSSSAG00000104111	106600591	RAP2B-like	LOC106600591	ras-related protein Rap-2b-like	Y	Y
ENSSSAG00000104153	106571491	NA	NA	NA	Y	N
ENSSSAG00000104281	106565224	TGM2B	LOC106565224	protein-glutamine gamma-glutamyltransferase 2-like; Transglutaminase 2b	Y	N
ENSSSAG00000104573	106596487	C1QL2	LOC106592791	complement C1q-like protein 2	N	Y
ENSSSAG00000104741	106567550	LRRC32-like	LOC106567550	transforming growth factor beta activator LRRC32-like	Y	N
ENSSSAG00000104939	106567107	ATP6AP1B	LOC106590894	V-type proton ATPase subunit S1-like; ATPase H+ transporting accessory protein 1b	N	Y
ENSSSAG00000104948	106569343	ARF1	LOC106596487	ADP-ribosylation factor 1	N	Y
ENSSSAG00000105272	106579045	CH25H	LOC106567107	cholesterol 25-hydroxylase	N	Y
ENSSSAG00000105676	106561200	FAM107B	LOC106561200	protein FAM107B	Y	N
ENSSSAG00000105688	106574331	MBNL2A	LOC106569343	muscleblind-like protein 2a	N	Y
ENSSSAG00000106221	106565426	CTSZ	ch25h	cathepsin Z	N	Y
ENSSSAG00000106696	106587401	CTSA-like	LOC106574331	lysosomal protective protein-like; cathepsin a-like	N	Y
ENSSSAG00000107560	106611932	REEP2	LOC106565426	receptor expression-enhancing protein 2-like; Receptor accessory protein 2	N	Y
ENSSSAG00000107742	106613387	PPP1R13L	LOC106587401	protein phosphatase 1, regulatory subunit 13 like	N	Y
ENSSSAG00000108137	106583119	EFCC1	LOC106611932	EF-hand and coiled-coil domain-containing protein 1	N	Y
ENSSSAG00000108237	106588749	FKBP9	ppp1r13l	peptidyl-prolyl cis-trans isomerase FKBP9-like; FKBP prolyl isomerase 9	N	Y
ENSSSAG00000108555	100136562	TPM1	tpm1	tropomyosin 1 (alpha)	Y	N
ENSSSAG00000108574	106612383	BMP16	LOC106612383	bone morphogenetic protein 4-like; bone morphogenetic protein 16	Y	Y
ENSSSAG00000108826	106610950	CDCA4	si:ch211-112f3.4	cell division cycle-associated protein 4-like	N	Y
ENSSSAG00000109305	106584592	DUSP8A	LOC106584592	dual specificity protein phosphatase 8; Dual specificity phosphatase 8a	Y	N
ENSSSAG00000109620	106613407	YAP1-like	LOC106588749	transcriptional coactivator YAP1-like	N	Y
ENSSSAG00000109639	106576577	HERC1	LOC106610950	probable E3 ubiquitin-protein ligase HERC1; HECT and RLD domain containing E3 ubiquitin protein ligase family member 1	N	Y
ENSSSAG00000109648	NA	NA	LOC106613407	NA	N	Y
ENSSSAG00000109663	106602594	CLTA	LOC106576577	clathrin light chain A	N	Y
ENSSSAG00000109844	106588832	ADCY9	NA	adenylate cyclase type 9-like; adenylate cyclase 9	N	Y
ENSSSAG00000109945	100194637	FTH1	LOC106602594	ferritin, heavy polypeptide 1-1	N	Y
ENSSSAG00000109961	106613377	EHD2B	LOC106588832	EH-domain containing 2b	N	Y
ENSSSAG00000110080	106611421	GALNT16	LOC106611421	polypeptide N-acetylgalactosaminyltransferase 16-like; Polypeptide N-acetylgalactosaminyltransferase 16	Y	N
ENSSSAG00000110171	NA	NA	LOC100194637	NA	N	Y
ENSSSAG00000110217	100136543	PCK2 [mt]	LOC100136543	phosphoenolpyruvate carboxykinase 2 (mitochondrial)	Y	N
ENSSSAG00000110341	106570673	CCN2B	LOC106570673	CCN family member 2-like; Cellular communication network factor 2b	Y	N
ENSSSAG00000110792	106607970	SNX3	ehd2b	sorting nexin-3	N	Y
ENSSSAG00000110985	106604401	SH2D4A-like	LOC106604401	SH2 domain-containing protein 4A-like	Y	N
ENSSSAG00000111023	106587373	FOXF1	LOC106587373	forkhead box protein F1	Y	Y
ENSSSAG00000111072	106610340	LEF1	LOC106610340	lymphoid enhancer-binding factor 1	Y	N
ENSSSAG00000111585	106595110	ABCA3	NA	phospholipid-transporting ATPase ABCA3	N	Y
ENSSSAG00000112160	106583328	RABAC1	LOC106607970	prenylated Rab acceptor protein 1-like	N	Y
ENSSSAG00000112186	106596129	COL6A2	LOC106595110	collagen, type VI, alpha 2	N	Y
ENSSSAG00000112533	106595643	unch	LOC106595643	uncharacterized protein C11orf98	Y	N
ENSSSAG00000112951	106605021	TGFB2	LOC106605021	transforming growth factor beta-2 proprotein; Transforming growth factor, beta 2	Y	Y
ENSSSAG00000113653	100306868	TR1L1	LOC106583328	translocation-associated membrane protein 1-like 1	N	Y
ENSSSAG00000114193	106594219	CTBP2	col6a2	C-terminal-binding protein 2	N	Y
ENSSSAG00000114250	106584114	RASL11B	LOC106584114	RAS-like, family 11, member B	Y	N
ENSSSAG00000114778	NA	NA	tr1l1	NA	N	Y
ENSSSAG00000114821	106596333	ZFYVE9	LOC106596333	zinc finger FYVE domain-containing protein 9	Y	N
ENSSSAG00000114854	106588753	FBXL2	fbxl2	F-box and leucine-rich repeat protein 2	Y	N
ENSSSAG00000114945	106609709	C1QL2	LOC106594219	complement C1q-like protein 2	N	Y
ENSSSAG00000115420	106564720	CXCL11-like	LOC106564720	C-X-C motif chemokine 11-like	Y	Y
ENSSSAG00000116633	NA	NA	NA	NA	Y	N
ENSSSAG00000117028	106604481	GSR	NA	glutathione reductase	N	Y
ENSSSAG00000117232	106613293	ARHGEF26	LOC106613293	rho guanine nucleotide exchange factor 26	Y	Y
ENSSSAG00000117284	106599006	COL6A3-like	LOC106609709	collagen alpha-3(VI) chain-like	N	Y
ENSSSAG00000117355	106586893	CXCL11	gsr	C-X-C motif chemokine 11	N	Y
ENSSSAG00000117906	106575672	BCOR	LOC106599006	BCL-6 corepressor	N	Y
ENSSSAG00000117918	106572957	TKT-like	LOC106586893	transketolase-like	N	Y
ENSSSAG00000118009	106582078	CX30.3	LOC106582078	gap junction beta-2 protein-like; Connexin 30.3	Y	Y
ENSSSAG00000118105	106563185	OSBP2	LOC106575672	oxysterol-binding protein 2-like; Oxysterol binding protein 2	N	Y
ENSSSAG00000118203	123723890	MGAT4B	LOC106572957	alpha-1,3-mannosyl-glycoprotein 4-beta-N-acetylglucosaminyltransferase B	N	Y
ENSSSAG00000118402	100196821	TIMP3	timp3	Metalloproteinase inhibitor 3	Y	N
ENSSSAG00000118502	106586903	CNGA4	LOC106563185	cyclic nucleotide gated channel subunit alpha 4	N	Y
ENSSSAG00000119251	NA	NA	mgat4b	NA	N	Y
ENSSSAG00000119370	106569249	XKR4	cnga4	XK-related protein 4-like; XK related 4	N	Y
ENSSSAG00000119572	NA	NA	NA	NA	N	Y
ENSSSAG00000119598	106574939	HECW2	LOC106569249	E3 ubiquitin-protein ligase HECW2	N	Y
ENSSSAG00000119824	106597294	COL6A1	NA	collagen, type VI, alpha 1	N	Y
ENSSSAG00000120159	106594971	NUAK1A	LOC106574939	NUAK family SNF1-like kinase 1; NUAK family, SNF1-like kinase, 1a	N	Y
ENSSSAG00000120848	106589658	ACTA1B	col6a1	actin, alpha skeletal muscle 2-like; actin alpha 1, skeletal muscle b	N	Y
ENSSSAG00000120962	106593005	SHC1	LOC106594971	SHC-transforming protein 1; SHC (Src homology 2 domain containing) transforming protein 1	N	Y
ENSSSAG00000121041	106608199	EXTL3	LOC106589658	exostosin-like 3; Exostosin-like glycosyltransferase 3	N	Y
ENSSSAG00000121476	106611523	CLIC2	clic2	chloride intracellular channel 2	Y	N
ENSSSAG00000121551	106593950	RBM47	LOC106593005	RNA-binding protein 47	N	Y
ENSSSAG00000121730	106600719	RCN3	LOC106608199	reticulocalbin 3, EF-hand calcium binding domain	N	Y
ENSSSAG00000121911	106579756	ACAA1	LOC106593950	acetyl-CoA acyltransferase 1	N	Y
ENSSSAG00000122078	123743428	CNN1B	rcn3	calponin-1-like; calponin 1, basic, smooth muscle, b	N	Y
