# Supplementary material for: KLF17 is an important regulatory component of the transcriptomic response of Atlantic salmon macrophages to Piscirickettsia salmonis infection
Source: Front Immunol. 2023 Dec 14;14:1264599. doi: 10.3389/fimmu.2023.1264599 (PMC10755876; doi:10.3389/fimmu.2023.1264599)
Supplement: Supplementary File 1 — rRNA sequences of Atlantic salmon.txt. [file DataSheet_1.zip › Supplementary File 4.xls]

## Sheet: Supplementary file 4
Supplementary File 4: Gene Ontology (GO) Pathway Enrichment Analysis for DEGs in Modules 1 to 4
To identify the function of the DEGs of each module, we performed a gene ontology (GO) pathway enrichment analysis using the ClueGO platform in Cytoscape
We show the GO Ids for enriched GO terms considering Biological Processe and Molecular Function annotations, the term and group p-values and corrected p-values, GO levels, % of associated genes, number of genes and ID of the genes found for each overrepresented term

## Sheet: Module 1
ID	Term	Ontology Source	Term PValue	Term PValue Corrected with Bonferroni step down	Group PValue	Group PValue Corrected with Bonferroni step down	GOLevels	GOGroups	% Associated Genes	Nr. Genes	Associated Genes Found
GO:0002063	chondrocyte development	GO_BiologicalProcess-EBI-QuickGO-GOA_06.11.2017_00h00	0.00721799	0.028872	0.00721799	0.028872	[4, 5, 6, 7, 8]	Group06	33.3333	1	[LOC106585519]
GO:0005018	platelet-derived growth factor alpha-receptor activity	GO_MolecularFunction-EBI-QuickGO-GOA_06.11.2017_00h00	0.00481773	0.0240887	0.00481773	0.0240887	[7, 8, 9]	Group05	50	1	[pdgfra]
GO:0005369	taurine:sodium symporter activity	GO_MolecularFunction-EBI-QuickGO-GOA_06.11.2017_00h00	0.00961253	0.0288376	0.00961253	0.0288376	[5, 6, 7, 8, 9, 11]	Group01	25	1	[slc6a6]
GO:0005720	nuclear heterochromatin	GO_CellularComponent-EBI-QuickGO-GOA_06.11.2017_00h00	0.00961253	0.0288376	0.000204616	0.00143231	[6, 7, 8, 9, 10, 11, 12, 13]	Group09	25	1	[cyp1a]
GO:0006596	polyamine biosynthetic process	GO_BiologicalProcess-EBI-QuickGO-GOA_06.11.2017_00h00	0.0238604	0.0238604	0.0238604	0.0238604	[7, 8]	Group02	10	1	[odc1]
GO:0006777	Mo-molybdopterin cofactor biosynthetic process	GO_BiologicalProcess-EBI-QuickGO-GOA_06.11.2017_00h00	0.0238604	0.0238604	0.0238604	0.0238604	[4, 5, 6, 7, 8, 9]	Group04	10	1	[LOC106601783]
GO:0009925	basal plasma membrane	GO_CellularComponent-EBI-QuickGO-GOA_06.11.2017_00h00	0.00961253	0.0288376	0.000204616	0.00143231	[3, 4, 5, 6, 7, 8]	Group09	25	1	[cyp1a]
GO:0015882	L-ascorbic acid transport	GO_BiologicalProcess-EBI-QuickGO-GOA_06.11.2017_00h00	0.00961253	0.0288376	0.00961253	0.0288376	[5, 7, 8]	Group07	25	1	[LOC106585070]
GO:0030218	erythrocyte differentiation	GO_BiologicalProcess-EBI-QuickGO-GOA_06.11.2017_00h00	0.016762	0.0335239	0.016762	0.0335239	[4, 5, 6, 7, 8, 9]	Group03	14.2857	1	[LOC106586953]
GO:0031528	microvillus membrane	GO_CellularComponent-EBI-QuickGO-GOA_06.11.2017_00h00	0.00481773	0.0240887	0.000204616	0.00143231	[4, 5, 6, 7, 8]	Group09	50	1	[cyp1a]
GO:0032324	molybdopterin cofactor biosynthetic process	GO_BiologicalProcess-EBI-QuickGO-GOA_06.11.2017_00h00	0.00961253	0.0288376	0.0238604	0.0238604	[5, 6, 7, 8, 9, 10, 11]	Group04	25	1	[LOC106601783]
GO:0032846	positive regulation of homeostatic process	GO_BiologicalProcess-EBI-QuickGO-GOA_06.11.2017_00h00	0.000204616	0.00163693	0.00128648	0.00771889	[2, 3, 4, 5]	Group08	22.2222	2	[LOC106573096, LOC106611523]
GO:0035773	insulin secretion involved in cellular response to glucose stimulus	GO_BiologicalProcess-EBI-QuickGO-GOA_06.11.2017_00h00	0.016762	0.0335239	0.00128648	0.00771889	[4, 5, 6, 7, 8, 9, 10]	Group08	14.2857	1	[LOC106573096]
GO:0035790	platelet-derived growth factor receptor-alpha signaling pathway	GO_BiologicalProcess-EBI-QuickGO-GOA_06.11.2017_00h00	0.00481773	0.0240887	0.00481773	0.0240887	[7, 8, 9]	Group05	50	1	[pdgfra]
GO:0060315	negative regulation of ryanodine-sensitive calcium-release channel activity	GO_BiologicalProcess-EBI-QuickGO-GOA_06.11.2017_00h00	0.00241174	0.0144704	0.00128648	0.00771889	[5, 6, 7, 8, 9, 10, 11, 12, 13, 14, 15, 16, 17]	Group08	100	1	[LOC106611523]
GO:0060341	regulation of cellular localization	GO_BiologicalProcess-EBI-QuickGO-GOA_06.11.2017_00h00	0.000857437	0.00600206	0.00128648	0.00771889	[3, 4]	Group08	11.1111	2	[LOC106573096, LOC106611523]
GO:0061181	regulation of chondrocyte development	GO_BiologicalProcess-EBI-QuickGO-GOA_06.11.2017_00h00	0.00721799	0.028872	0.00721799	0.028872	[5, 6, 7, 8, 9]	Group06	33.3333	1	[LOC106585519]
GO:0070330	aromatase activity	GO_MolecularFunction-EBI-QuickGO-GOA_06.11.2017_00h00	5.71957e-05	0.000514761	0.000204616	0.00143231	[5]	Group09	40	2	[LOC106576803, cyp1a]
GO:0070527	platelet aggregation	GO_BiologicalProcess-EBI-QuickGO-GOA_06.11.2017_00h00	0.00721799	0.028872	0.00721799	0.028872	[4, 5, 7]	Group00	33.3333	1	[LOC106579149]
GO:0070890	sodium-dependent L-ascorbate transmembrane transporter activity	GO_MolecularFunction-EBI-QuickGO-GOA_06.11.2017_00h00	0.00961253	0.0288376	0.00961253	0.0288376	[5, 7, 8, 9, 10]	Group07	25	1	[LOC106585070]

## Sheet: Module 2
ID	Term	Ontology Source	Term PValue	Term PValue Corrected with Bonferroni step down	Group PValue	Group PValue Corrected with Bonferroni step down	GOLevels	GOGroups	% Associated Genes	Nr. Genes	Associated Genes Found
GO:0004185	serine-type carboxypeptidase activity	GO_MolecularFunction-EBI-QuickGO-GOA_06.11.2017_00h00	4.094e-05	0.00073692	4.094e-05	0.00028658	[6, 7]	Group00	27.2727	3	[LOC106562245, LOC106587401, LOC106598924]
GO:0005764	lysosome	GO_CellularComponent-EBI-QuickGO-GOA_06.11.2017_00h00	7.0855e-07	1.4171e-05	2.30937e-08	2.07843e-07	[6, 7, 8, 9]	Group08	12.2449	6	[LOC106586760, LOC106587969, LOC106589952, LOC106592547, LOC106592791, LOC106611360]
GO:0005773	vacuole	GO_CellularComponent-EBI-QuickGO-GOA_06.11.2017_00h00	2.30937e-08	4.84968e-07	2.30937e-08	2.07843e-07	[4, 5, 6, 7]	Group08	10.9589	8	[LOC106563029, LOC106586760, LOC106587969, LOC106589952, LOC106592547, LOC106592791, LOC106595987, LOC106611360]
GO:0006098	pentose-phosphate shunt	GO_BiologicalProcess-EBI-QuickGO-GOA_06.11.2017_00h00	0.000164005	0.00246008	0.000164005	0.000656022	[5, 6, 8, 9, 10, 11]	Group01	17.6471	3	[LOC106571947, LOC106587773, g6pd]
GO:0006879	cellular iron ion homeostasis	GO_BiologicalProcess-EBI-QuickGO-GOA_06.11.2017_00h00	7.28253e-05	0.00123803	7.28253e-05	0.000436952	[8, 10]	Group02	11.4286	4	[LOC106600762, LOC106600763, LOC106600952, LOC106600955]
GO:0016471	vacuolar proton-transporting V-type ATPase complex	GO_CellularComponent-EBI-QuickGO-GOA_06.11.2017_00h00	0.0046017	0.046017	0.0046017	0.0046017	[4, 5, 6, 7, 8, 9, 10]	Group03	12.5	2	[LOC106563029, LOC106595987]
GO:0016554	cytidine to uridine editing	GO_BiologicalProcess-EBI-QuickGO-GOA_06.11.2017_00h00	4.06803e-05	0.000772925	4.06803e-05	0.000325442	[7, 8, 9]	Group04	100	2	[LOC106592913, rbm47]
GO:0030099	myeloid cell differentiation	GO_BiologicalProcess-EBI-QuickGO-GOA_06.11.2017_00h00	0.00257389	0.0283128	0.00257389	0.00514778	[4, 5, 6, 7, 8]	Group05	16.6667	2	[LOC106572955, LOC106595683]
GO:0030130	clathrin coat of trans-Golgi network vesicle	GO_CellularComponent-EBI-QuickGO-GOA_06.11.2017_00h00	0.00176978	0.0212373	0.00257389	0.00514778	[4, 5, 6, 7, 8, 9, 10, 11, 12, 13]	Group09	20	2	[LOC106585059, LOC106602594]
GO:0030132	clathrin coat of coated pit	GO_CellularComponent-EBI-QuickGO-GOA_06.11.2017_00h00	0.00257389	0.0283128	0.00257389	0.00514778	[3, 4, 5, 6, 7, 8, 9]	Group09	16.6667	2	[LOC106585059, LOC106602594]
GO:0033180	proton-transporting V-type ATPase, V1 domain	GO_CellularComponent-EBI-QuickGO-GOA_06.11.2017_00h00	0.000231512	0.00324117	0.000362764	0.00108829	[4, 5, 6]	Group06	15.7895	3	[LOC106567107, LOC106590474, LOC106595987]
GO:0046961	proton-transporting ATPase activity, rotational mechanism	GO_MolecularFunction-EBI-QuickGO-GOA_06.11.2017_00h00	0.000271085	0.0035241	0.000362764	0.00108829	[7, 8, 9, 10, 13, 14]	Group06	15	3	[LOC106567107, LOC106590474, LOC106595987]
GO:0071683	sensory dendrite	GO_CellularComponent-EBI-QuickGO-GOA_06.11.2017_00h00	0.000121525	0.00194441	0.000121525	0.000607627	[5, 6, 7]	Group07	66.6667	2	[LOC100136484, LOC106611535]
GO:0098788	dendritic knob	GO_CellularComponent-EBI-QuickGO-GOA_06.11.2017_00h00	0.000121525	0.00194441	0.000121525	0.000607627	[4, 5, 6, 7, 8]	Group07	66.6667	2	[LOC100136484, LOC106611535]

## Sheet: Module 3
ID	Term	Ontology Source	Term PValue	Term PValue Corrected with Bonferroni step down	Group PValue	Group PValue Corrected with Bonferroni step down	GOLevels	GOGroups	% Associated Genes	Nr. Genes	Associated Genes Found
GO:0004353	glutamate dehydrogenase [NAD(P)+] activity	GO_MolecularFunction-EBI-QuickGO-GOA_06.11.2017_00h00	0.0136239	0.0272479	0.0136239	0.0272479	[5]	Group0	33.3333	1	[LOC100136404]
GO:0004612	phosphoenolpyruvate carboxykinase (ATP) activity	GO_MolecularFunction-EBI-QuickGO-GOA_06.11.2017_00h00	0.00910325	0.0273097	0.00910325	0.0273097	[6]	Group5	50	1	[pck2]
GO:0004613	phosphoenolpyruvate carboxykinase (GTP) activity	GO_MolecularFunction-EBI-QuickGO-GOA_06.11.2017_00h00	0.00910325	0.0273097	0.00910325	0.0273097	[6]	Group5	50	1	[pck2]
GO:0004656	procollagen-proline 4-dioxygenase activity	GO_MolecularFunction-EBI-QuickGO-GOA_06.11.2017_00h00	3.21647e-06	1.92988e-05	5.3871e-07	2.15484e-06	[5, 7]	Group7	42.8571	3	[LOC106577060, LOC106603838, p4ha1]
GO:0004671	protein C-terminal S-isoprenylcysteine carboxyl O-methyltransferase activity	GO_MolecularFunction-EBI-QuickGO-GOA_06.11.2017_00h00	0.00910325	0.0273097	0.00910325	0.0273097	[6, 8, 9]	Group6	50	1	[LOC106566808]
GO:0005369	taurine:sodium symporter activity	GO_MolecularFunction-EBI-QuickGO-GOA_06.11.2017_00h00	3.71322e-07	2.59925e-06	3.71322e-07	1.85661e-06	[5, 6, 7, 8, 9, 11]	Group4	75	3	[LOC106566182, LOC106571856, slc6a6]
GO:0006481	C-terminal protein methylation	GO_BiologicalProcess-EBI-QuickGO-GOA_06.11.2017_00h00	0.00910325	0.0273097	0.00910325	0.0273097	[5, 6, 7, 8, 9]	Group6	50	1	[LOC106566808]
GO:0008475	procollagen-lysine 5-dioxygenase activity	GO_MolecularFunction-EBI-QuickGO-GOA_06.11.2017_00h00	6.18524e-05	0.00024741	5.3871e-07	2.15484e-06	[4, 6]	Group7	66.6667	2	[LOC106579751, plod1]
GO:0016706	oxidoreductase activity, acting on paired donors, with incorporation or reduction of molecular oxygen, 2-oxoglutarate as one donor, and incorporation of one atom each of oxygen into both donors	GO_MolecularFunction-EBI-QuickGO-GOA_06.11.2017_00h00	2.04668e-08	1.84201e-07	5.3871e-07	2.15484e-06	[4]	Group7	26.3158	5	[LOC106577060, LOC106579751, LOC106603838, p4ha1, plod1]
GO:0019511	peptidyl-proline hydroxylation	GO_BiologicalProcess-EBI-QuickGO-GOA_06.11.2017_00h00	5.1291e-06	2.56455e-05	5.3871e-07	2.15484e-06	[7, 8, 9]	Group7	37.5	3	[LOC106577060, LOC106603838, p4ha1]
GO:0031418	L-ascorbic acid binding	GO_MolecularFunction-EBI-QuickGO-GOA_06.11.2017_00h00	1.12835e-07	9.02677e-07	5.3871e-07	2.15484e-06	[4, 5]	Group7	19.2308	5	[LOC106577060, LOC106579751, LOC106603838, p4ha1, plod1]
GO:0031581	hemidesmosome assembly	GO_BiologicalProcess-EBI-QuickGO-GOA_06.11.2017_00h00	0.00910325	0.0273097	0.00910325	0.0273097	[6]	Group1	50	1	[itgb4]
GO:0045162	clustering of voltage-gated sodium channels	GO_BiologicalProcess-EBI-QuickGO-GOA_06.11.2017_00h00	0.0136239	0.0272479	0.0136239	0.0272479	[5, 6, 7, 8, 10, 11, 12]	Group2	33.3333	1	[LOC106587315]
GO:0055129	L-proline biosynthetic process	GO_BiologicalProcess-EBI-QuickGO-GOA_06.11.2017_00h00	0.022604	0.022604	0.022604	0.022604	[6, 8, 9, 10, 11]	Group3	20	1	[LOC106564349]

## Sheet: Module 4
ID	Term	Ontology Source	Term PValue	Term PValue Corrected with Bonferroni step down	Group PValue	Group PValue Corrected with Bonferroni step down	GOLevels	GOGroups	% Associated Genes	Nr. Genes	Associated Genes Found
GO:0000154	rRNA modification	GO_BiologicalProcess-EBI-QuickGO-GOA_06.11.2017_00h00	3.03633e-06	1.51816e-05	5.66473e-06	2.26589e-05	[6, 7, 8, 9, 10]	Group4	33.3333	2	[ftsj3, nat10]
GO:0000453	enzyme-directed rRNA 2'-O-methylation	GO_BiologicalProcess-EBI-QuickGO-GOA_06.11.2017_00h00	0.000464914	0.00185965	5.66473e-06	2.26589e-05	[7, 8, 9, 10, 11, 12, 13]	Group4	100	1	[ftsj3]
GO:0000463	maturation of LSU-rRNA from tricistronic rRNA transcript (SSU-rRNA, 5.8S rRNA, LSU-rRNA)	GO_BiologicalProcess-EBI-QuickGO-GOA_06.11.2017_00h00	3.03633e-06	1.51816e-05	2.10501e-10	1.0525e-09	[6, 7, 9, 10, 11]	Group5	33.3333	2	[LOC106570423, bop1]
GO:0000466	maturation of 5.8S rRNA from tricistronic rRNA transcript (SSU-rRNA, 5.8S rRNA, LSU-rRNA)	GO_BiologicalProcess-EBI-QuickGO-GOA_06.11.2017_00h00	3.03633e-06	1.51816e-05	2.10501e-10	1.0525e-09	[7, 9, 10, 11]	Group5	33.3333	2	[LOC106570423, bop1]
GO:0004641	phosphoribosylformylglycinamidine cyclo-ligase activity	GO_MolecularFunction-EBI-QuickGO-GOA_06.11.2017_00h00	0.000464914	0.00185965	0.00139413	0.00278827	[5]	Group3	100	1	[gart]
GO:0004644	phosphoribosylglycinamide formyltransferase activity	GO_MolecularFunction-EBI-QuickGO-GOA_06.11.2017_00h00	0.000464914	0.00185965	0.00139413	0.00278827	[5]	Group3	100	1	[gart]
GO:0005730	nucleolus	GO_CellularComponent-EBI-QuickGO-GOA_06.11.2017_00h00	2.04683e-11	1.43278e-10	2.10501e-10	1.0525e-09	[4, 5, 6, 7, 8, 9, 10]	Group5	10.2041	5	[LOC106570423, LOC106604513, bop1, ftsj3, nat10]
GO:0006364	rRNA processing	GO_BiologicalProcess-EBI-QuickGO-GOA_06.11.2017_00h00	1.0349e-11	8.27919e-11	2.10501e-10	1.0525e-09	[5, 7, 8, 9]	Group5	11.6279	5	[LOC106570423, LOC106604513, bop1, ftsj3, nat10]
GO:0008649	rRNA methyltransferase activity	GO_MolecularFunction-EBI-QuickGO-GOA_06.11.2017_00h00	0.00232254	0.00464508	5.66473e-06	2.26589e-05	[4, 6]	Group4	20	1	[ftsj3]
GO:0009113	purine nucleobase biosynthetic process	GO_BiologicalProcess-EBI-QuickGO-GOA_06.11.2017_00h00	0.00139413	0.0041824	0.00139413	0.00278827	[4, 6, 7, 8]	Group3	33.3333	1	[gart]
GO:0016428	tRNA (cytosine-5-)-methyltransferase activity	GO_MolecularFunction-EBI-QuickGO-GOA_06.11.2017_00h00	0.000464914	0.00185965	0.000464914	0.00139474	[6, 7, 8]	Group0	100	1	[LOC106588694]
GO:0030684	preribosome	GO_CellularComponent-EBI-QuickGO-GOA_06.11.2017_00h00	1.26275e-07	7.57648e-07	2.10501e-10	1.0525e-09	[4, 5, 6]	Group5	13.6364	3	[LOC106570423, bop1, ftsj3]
GO:0030688	preribosome, small subunit precursor	GO_CellularComponent-EBI-QuickGO-GOA_06.11.2017_00h00	0.00139413	0.0041824	5.66473e-06	2.26589e-05	[5, 6, 7]	Group4	33.3333	1	[ftsj3]
GO:0031429	box H/ACA snoRNP complex	GO_CellularComponent-EBI-QuickGO-GOA_06.11.2017_00h00	0.000464914	0.00185965	0.000464914	0.00139474	[3, 5, 6, 7, 8, 9, 10, 11, 12]	Group1	100	1	[LOC106604513]
GO:0032543	mitochondrial translation	GO_BiologicalProcess-EBI-QuickGO-GOA_06.11.2017_00h00	0.00371364	0.00371364	0.00371364	0.00371364	[6, 7, 8]	Group2	12.5	1	[gfm2]
GO:0032790	ribosome disassembly	GO_BiologicalProcess-EBI-QuickGO-GOA_06.11.2017_00h00	0.000464914	0.00185965	0.00371364	0.00371364	[5, 6]	Group2	100	1	[gfm2]
GO:0051391	tRNA acetylation	GO_BiologicalProcess-EBI-QuickGO-GOA_06.11.2017_00h00	0.000464914	0.00185965	5.66473e-06	2.26589e-05	[7, 8, 9, 10, 11]	Group4	100	1	[nat10]
