# Supplementary material for: KLF17 is an important regulatory component of the transcriptomic response of Atlantic salmon macrophages to Piscirickettsia salmonis infection
Source: Front Immunol. 2023 Dec 14;14:1264599. doi: 10.3389/fimmu.2023.1264599 (PMC10755876; doi:10.3389/fimmu.2023.1264599)
Supplement: Supplementary File 1 — rRNA sequences of Atlantic salmon.txt. [file DataSheet_1.zip › Supplementary File 5.xlsx]

## Sheet: Supplementary file 5
Supplementary file 5: GRN obtained for DEGs at 24-hpi, 48-hpi and core
To identify the regulatory cascades that control gene expression response of the SHK-1 cell line infected by P. salmonis at 24-hpi, 48-hpi, and core, we used the information in our reference GRN to generate context-specific GRNs containing our DEGs as nodes.
We show the log2 fold change and corrected p-value for each gene at 24h and 48h (obtained by DESEQ2 analysis), the assigned module by WGCNA analysis, transcript regulation (up or down regulation) and the outdegree (note that outdegree is only considered for TFs)

## Sheet: 24hpi
Supplementary file 5. GRN summary of DEGs at 24-hpi. Log2FC: Log2(Fold change), padj: Adjusted p-value, Cluster: classification by clustering by gene expression patterns, Expression_(24/48): Expression pattern at a determined infection time, Outdegree: Outdegree connectivity obtained with NetworkAnalyzer from Cytoscape.
shared name	name	ENSEMBL_GID	Assigned_Gene_symbol	Product	24-hpi_Log2FC	24-hpi_padj	48-hpi_Log2FC	48-hpi_padj	Module	Regulation_24	Regulation_48	Outdegree
106569090	106569090	ENSSSAG00000054684	KLF17	Krueppel-like factor 4	132857409315578	1.3565e+09	131771342750423	9.85227e+08	module1	up	up	68
106592271	106592271	ENSSSAG00000056552	BNC1	zinc finger protein basonuclin-1; Basonuclin 1	45411405924855	859752262601538			module1	up	NA	38
106601274	106601274	ENSSSAG00000017188	NOTCH3	neurogenic locus notch homolog protein 2-like; Notch receptor 3	-713251552892321	874440272260242	-926278707161987	6.94513e+07	module4	down	down	36
106583607	106583607	ENSSSAG00000076879	NFATC1	nuclear factor of activated T-cells, cytoplasmic 1; Nuclear factor of activated T cells 1	-101107277095379	401762515833249	-133356316120097	7.48994e+10	module3	down	down	35
100136407	100136407	ENSSSAG00000081485	AHR2B	aryl hydrocarbon receptor 2 beta	861428689548651	651134125586108	891690726230291	204938253336979	module2	up	up	31
100136548	100136548	ENSSSAG00000058121	IRF1	interferon regulatory factor 1	11320334816583	308576088752643			module1	up	NA	31
106573880	106573880	ENSSSAG00000063933	ARID3A	AT-rich interactive domain-containing protein 3A-like; AT rich interactive domain 3A (BRIGHT-like)	11456114939527	41239496122797			module1	up	NA	29
106580995	106580995	ENSSSAG00000051709	TBX2B	T-box transcription factor TBX2b-like; T-box transcription factor 2b	929424320442634	689677723016636			module1	up	NA	28
106587373	106587373	ENSSSAG00000111023	FOXF1	forkhead box protein F1	598197605804851	337521716449736	672756830750041	411116927682051	module2	up	up	25
106587831	106587831	ENSSSAG00000023980	WT1B	Wilms tumor protein homolog; WT1 transcription factor b	651167801358925	50441787855628	641945702709039	281874476181369	module2	up	up	24
106566550	106566550	ENSSSAG00000009538	MAFBA	v-maf avian musculoaponeurotic fibrosarcoma oncogene homolog Ba	183437565186168	20600.9	171894927540124	347539	module1	up	up	24
106610340	106610340	ENSSSAG00000111072	LEF1	lymphoid enhancer-binding factor 1	917367815597155	488798356678387			module1	up	NA	21
106610321	106610321	ENSSSAG00000103829	MXD4	MAX dimerization protein 4	974472465678056	256595647906371			module1	up	NA	20
100195799	100195799	ENSSSAG00000053863	DLX3B	distal-less homeobox gene 3b	631776936213491	230984709688042	502487900741101	807505111188531	module1	up	up	18
106587324	106587324	ENSSSAG00000085345	ZFHX3	zinc finger homeobox protein 3	984773165404166	37223.3			module1	up	NA	4
106573027	106573027	ENSSSAG00000043820	NAT10	N-acetyltransferase 10	-404627199177172	578105940155847			module4	down	NA	0
106584735	106584735	ENSSSAG00000071316	CGNL1	cingulin-like protein 1	837847024829546	575800050355085	591552618349313	845003889909483	module1	up	up	0
106600842	106600842	ENSSSAG00000091490	CBX1A	chromobox protein homolog 1; Chromobox homolog 1a (HP1 beta homolog Drosophila	-997486812149192	660590578401026			module4	down	NA	0
106594288	106594288	ENSSSAG00000045385	REEP3B	receptor expression-enhancing protein 3	-702363380682693	948610028672488			module4	down	NA	0
106613208	106613208	ENSSSAG00000088618	PDGFD	platelet derived growth factor d	864582601922617	1.052e+10	122909707415854	14590.2	module2	up	up	0
106613209	106613209	ENSSSAG00000096044	FZD4-like	frizzled-4-like	-763794338081041	879549032557517	-818266492579498	305244514199851	module4	down	down	0
100194771	100194771	ENSSSAG00000078396	SLC6A6B	solute carrier family 6 member 6b	473463929367456	696049074123852			module1	up	NA	0
106605148	106605148	ENSSSAG00000081954	FAM110C-like	protein FAM110C-like	-941945327189405	50441787855628			module4	down	NA	0
106611421	106611421	ENSSSAG00000110080	GALNT16	polypeptide N-acetylgalactosaminyltransferase 16-like; Polypeptide N-acetylgalactosaminyltransferase 16	13805782929614	5.45473e+08			module1	up	NA	0
106605542	106605542	ENSSSAG00000096786	SPIRE1	protein spire homolog 1	953222485721532	2.11521e+10	58948355725372	605378871192908	module1	up	up	0
106566801	106566801	ENSSSAG00000072652	DNMT3BB.2	uncharacterized LOC106566801; DNA (cytosine-5-)-methyltransferase 3 beta, duplicate b.2	-984544499462078	242371060108026			module4	down	NA	0
106599198	106599198	ENSSSAG00000097410	ACKR4-like	atypical chemokine receptor 4-like	127002065140363	434006162763319			module1	up	NA	0
106576372	106576372	ENSSSAG00000013774	PACSIN2	protein kinase C and casein kinase substrate in neurons protein 2	668196088650806	50441787855628			module1	up	NA	0
106589740	106589740	ENSSSAG00000057485	STON1-like	stonin-1-like	660603298383293	578105940155847			module1	up	NA	0
106562417	106562417	ENSSSAG00000049988	SLC6A2-like	sodium-dependent noradrenaline transporter-like	487316886169607	206589329706472	685928277625283	1.65495e+09	module2	up	up	0
106570423	106570423	ENSSSAG00000047288	BOP1	BOP1 ribosomal biogenesis factor	-57779659101718	463151356994267			module4	down	NA	0
106561200	106561200	ENSSSAG00000105676	FAM107B	protein FAM107B	618729245551899	253726052145459			module1	up	NA	0
106575667	106575667	ENSSSAG00000008813	IPO5	importin-5	-497899000793409	471050596658338			module4	down	NA	0
106562416	106562416	ENSSSAG00000068444	MMP2	72 kDa type IV collagenase	656029391366579	307905591159436	919190654479214	4.43742e+09	module2	up	up	0
106588694	106588694	ENSSSAG00000074380	NSUN2	RNA cytosine-C(5)-methyltransferase NSUN2-like; NOP2/Sun RNA methyltransferase	-59108630780308	5.69657e+10			module4	down	NA	0
106564720	106564720	ENSSSAG00000115420	CXCL11-like	C-X-C motif chemokine 11-like	860399999044843	4.64394e+09	101675102924546	1.30538e+07	module2	up	up	0
106595643	106595643	ENSSSAG00000112533	unch	uncharacterized protein C11orf98	-59100117930106	772570563948311			module4	down	NA	0
106584117	106584117	ENSSSAG00000070237	PDGFRA	platelet-derived growth factor receptor, alpha polypeptide	420110429017731	970495285149342			module1	up	NA	0
106564686	106564686	ENSSSAG00000035206	PNPLA6	patatin-like phospholipase domain-containing protein 6	108782641156349	1.00336e+10	825540018894745	647804003755655	module1	up	up	0
106575102	106575102	ENSSSAG00000056169	NRP2	neuropilin-2	-532224108867976	331124853329093	-511091038100227	209285820834936	module4	down	down	0
106604513	106604513	ENSSSAG00000101189	GAR1	H/ACA ribonucleoprotein complex subunit 1	-512735282179498	565602168223711			module4	down	NA	0
106564685	106564685	ENSSSAG00000057247	MYH9A	myosin-9; Myosin, heavy chain 9a, non-muscle	284997334658556	867.499	264190463465291	31655.8	module1	up	up	0
106581954	106581954	ENSSSAG00000080390	UGT	UDP-glucuronosyltransferase	497823504921871	1.71516e-18	396214154139715	1.42013e-06	module1	up	up	0
106585519	106585519	ENSSSAG00000089349	RFLNA	refilin A	82168925795718	893805584610414			module1	up	NA	0
106570673	106570673	ENSSSAG00000110341	CCN2B	CCN family member 2-like; Cellular communication network factor 2b	776307560754114	859752262601538			module1	up	NA	0
106566791	106566791	ENSSSAG00000076913	SEMA3AB	semaphorin-3ab	371589074156588	423901928325038	423846254015199	379476789509422	module2	up	up	0
106605122	106605122	ENSSSAG00000039079	STK40	serine/threonine-protein kinase 40-like; Serine/threonine kinase 40	512118414360468	854511661108364			module1	up	NA	0
106561621	106561621	ENSSSAG00000041236	STRBP	spermatid perinuclear RNA binding protein	897108177310075	1.052e+10	111614933513706	653950	module2	up	up	0
106584114	106584114	ENSSSAG00000114250	RASL11B	RAS-like, family 11, member B	534875647797444	859752262601538			module1	up	NA	0
106609569	106609569	ENSSSAG00000054085	BTG1	protein BTG1-like; B-cell translocation gene 1, anti-proliferative	682054584450899	795617907077373			module1	up	NA	0
106565981	106565981	ENSSSAG00000039967	HYAL2	hyaluronidase-2	702284748666109	660590578401026	813549604743675	717306142256206	module2	up	up	0
106567903	106567903	ENSSSAG00000039031	SLCO2B1	solute carrier organic anion transporter family member 2B1	104007120487208	115737955416597	939788005629236	39781325055411	module1	up	up	0
106582083	106582083	ENSSSAG00000059032	WDR3	WD repeat domain 3	-699059895392732	368654023466907			module4	down	NA	0
100286423	100286423	ENSSSAG00000074429	SSRP1A	FACT complex subunit SSRP1	-58934667099485	158657907819232			module4	down	NA	0
106612383	106612383	ENSSSAG00000108574	BMP16	bone morphogenetic protein 4-like; bone morphogenetic protein 16	165008331331848	3.60709	130716764077392	1.35652e+06	module1	up	up	0
100196324	100196324	ENSSSAG00000078712	ST1S3	Cytosolic sulfotransferase 3	260360313763183	27792.3	162006315663519	7.48994e+10	module1	up	up	0
106605021	106605021	ENSSSAG00000112951	TGFB2	transforming growth factor beta-2 proprotein; Transforming growth factor, beta 2	-642892190834876	841351402676458	-679662967781913	220784394966331	module4	down	down	0
106589462	106589462	ENSSSAG00000064048	NARF	nuclear prelamin A recognition factor	784165031671954	237899535308328			module1	up	NA	0
100195312	100195312	ENSSSAG00000076115	SQSTM	Sequestosome-1	427954939794498	781935469530648	436333987869928	294370463861764	module1	up	up	0
106607875	106607875	ENSSSAG00000088230	TNFRSF21	tumor necrosis factor receptor superfamily member 21-like; Tumor necrosis factor receptor superfamily, member 21	619298108382684	159024858290833	53392160801951	608993387229115	module2	up	up	0
106582786	106582786	ENSSSAG00000043349	INF2	inverted formin 2	949213888288921	795617907077373	919861928971676	64422310596861	module2	up	up	0
106573985	106573985	ENSSSAG00000076645	AAMP	angio-associated migratory cell protein	-107685075322278	12472692649977			module4	down	NA	0
106565702	106565702	ENSSSAG00000097934	NUP214	nucleoporin 214	-541637018429219	259109372786172			module4	down	NA	0
106605129	106605129	ENSSSAG00000041522	MAP7D1	MAP7 domain-containing protein 1; MAP7 domain containing 1	507706749667639	50441787855628	663324438141837	9.04738e+10	module2	up	up	0
106569878	106569878	ENSSSAG00000071305	NPR1A	atrial natriuretic peptide receptor 1	58119382464692	50441787855628			module1	up	NA	0
106569207	106569207	ENSSSAG00000047988	SLC12A7A	solute carrier family 12 member 7-like; Solute carrier family 12 member 7a	987451166574056	239119667725718			module1	up	NA	0
106573172	106573172	ENSSSAG00000076045	PARP12A	poly (ADP-ribose) polymerase family, member 12a	493339059161506	859752262601538			module1	up	NA	0
106571222	106571222	ENSSSAG00000040872	NFKBIA	NF-kappa-B inhibitor alpha	566901799468265	37255771729018	554121759466518	205147760095004	module2	up	up	0
106566399	106566399	ENSSSAG00000042609	MMP9-like	matrix metalloproteinase-9-like	792963191425939	187521945936417	106602628883993	4.32511e+07	module2	up	up	0
106583235	106583235	ENSSSAG00000043462	CYP1C2	cytochrome P450 1B1-like	271711664292117	1013.65	154393695026626	123131001194512	module1	up	up	0
106573096	106573096	ENSSSAG00000006181	ANO1-like	anoctamin-1	928187747480062	405322755718699			module1	up	NA	0
106582078	106582078	ENSSSAG00000118009	CX30.3	gap junction beta-2 protein-like; Connexin 30.3	901605985344978	578105940155847	109941909424649	8.63409e+09	module2	up	up	0
106583171	106583171	ENSSSAG00000043462	CYP1C2	cytochrome P450 1B1-like; Cytochrome P450, family 1, subfamily C, polypeptide 2	271711664292117	1013.65	154393695026626	123131001194512	module1	up	up	0
106609600	106609600	ENSSSAG00000002737	ATP2B1	plasma membrane calcium-transporting ATPase 1	566949115677784	463151356994267			module1	up	NA	0
106600195	106600195	ENSSSAG00000041881	unch	uncharacterized si:ch211-91p5.3	63371282416294	2.58388e+09	356995334713981	628941565413849	module1	up	up	0
106613888	106613888	ENSSSAG00000063319	BCAR3	BCAR3 adaptor protein, NSP family member	569895412988858	92471072069758	554171949193501	48611527941675	module1	up	up	0
100195784	100195784	ENSSSAG00000077262	LINCR	E3 ubiquitin-protein ligase LINCR	478255353852185	294843543743716			module1	up	NA	0
106576803	106576803	ENSSSAG00000053814	CYP1B1	cytochrome P450 1B1-like; Cytochrome P450, family 1, subfamily B, polypeptide 1	716662637067224	774390999826716			module1	up	NA	0
106604654	106604654	ENSSSAG00000055005	CTNND1	catenin delta-1	442562552666404	208526823442102			module1	up	NA	0
106561392	106561392	ENSSSAG00000005908	HIPK2	homeodomain-interacting protein kinase 2	722005385437595	659431505945946			module1	up	NA	0
106604401	106604401	ENSSSAG00000110985	SH2D4A-like	SH2 domain-containing protein 4A-like	133989925869304	193718169549207			module1	up	NA	0
106574147	106574147	ENSSSAG00000077310	FTSJ3	FtsJ RNA 2'-O-methyltransferase 3	-593960828391449	5.64585e+10			module4	down	NA	0
106587265	106587265	ENSSSAG00000066212	PIEZO1	piezo-type mechanosensitive ion channel component 1	599258405435897	198441492730383	785812905712859	8.31433e+09	module2	up	up	0
106567295	106567295	ENSSSAG00000074166	PACSIN1A	protein kinase C and casein kinase substrate in neurons protein 1; Protein kinase C and casein kinase substrate in neurons 1a	677189551413723	8.55996e+10			module1	up	NA	0
106603037	106603037	ENSSSAG00000080786	BRD8	bromodomain-containing protein 8-like; Bromodomain containing 8	-155370136243012	198441017457948			module4	down	NA	0
106590082	106590082	ENSSSAG00000063207	INHBAA	inhibin subunit beta Aa	105772551471496	579983249681719			module1	up	NA	0
100306818	100306818	ENSSSAG00000051599	DDX54	DEAD (Asp-Glu-Ala-Asp) box polypeptide 54	-56651740400125	250105507482829			module4	down	NA	0
106611963	106611963	ENSSSAG00000063915	POLR1A	RNA polymerase I subunit A	-427453222938209	772570563948311			module4	down	NA	0
106608163	106608163	ENSSSAG00000006421	THBS1B	thrombospondin-1; Thrombospondin 1b	751463315630269	113042438355335	473143526203851	800551793444745	module1	up	up	0
106589294	106589294	ENSSSAG00000067488	unc-MYO1D	unconventional myosin-Id	456555393090283	237899535308328			module1	up	NA	0
106603306	106603306	ENSSSAG00000068796	EFNB1	ephrin-B1-like; Ephrin-B1	848856753383125	174617566867944			module1	up	NA	0
106590088	106590088	ENSSSAG00000063394	CYB5A	cytochrome b5	115900912128945	2.47754e+10			module1	up	NA	0
100136543	100136543	ENSSSAG00000110217	PCK2 [mt]	phosphoenolpyruvate carboxykinase 2 (mitochondrial)	-735744093846502	475915128370219			module4	down	NA	0
106612008	106612008	ENSSSAG00000063970	RNF103	ring finger protein 103	819438832381595	997617521127588			module1	up	NA	0
106613254	106613254	ENSSSAG00000068880	TIPARP	TCDD-inducible poly(ADP-ribose) polymerase	188837887750671	1620.07	140317835132948	6.30711e+06	module1	up	up	0
106577498	106577498	ENSSSAG00000087227	ZCCHC4	zinc finger, CCHC domain containing 4	-728368794031245	7.17209e+10			module4	down	NA	0
106567099	106567099	ENSSSAG00000040618	PKIG	cAMP-dependent protein kinase inhibitor gamma; Protein kinase (cAMP-dependent, catalytic) inhibitor gamma	105336924672211	3.5739e+10	986544044696253	9.72798e+10	module1	up	up	0
106600591	106600591	ENSSSAG00000104111	RAP2B-like	ras-related protein Rap-2b-like	598091636592611	593587579805572	531769835634754	7292158585383	module1	up	up	0
106584409	106584409	ENSSSAG00000074464	TLE2B	transducin-like enhancer protein 4; TLE family member 2, transcriptional corepressor b	153319521972457	159024858290833			module1	up	NA	0
100196207	100196207	ENSSSAG00000040653	TNR5	Tumor necrosis factor receptor superfamily member 5	964846965753239	113042438355335	840085399850633	562412945885871	module1	up	up	0
106602294	106602294	ENSSSAG00000087730	LEF1	lymphoid enhancer-binding factor 1	109921752008578	860132160949221			module1	up	NA	0
106566976	106566976	ENSSSAG00000064961	PLXNB1A	plexin-B1-like; Plexin b1a	558414619182707	898336660631142			module2	up	NA	0
106591076	106591076	ENSSSAG00000093777	NFIX	nuclear factor 1 X-type	-749618648432533	237595350213475			module4	down	NA	0
100195318	100195318	ENSSSAG00000043520	RUVB1	RuvB-like 1	-618908685358629	729934498829434			module4	down	NA	0
100196100	100196100	ENSSSAG00000052795	IF6	Eukaryotic translation initiation factor 6	-460343839057672	659431505945946			module4	down	NA	0
106567550	106567550	ENSSSAG00000104741	LRRC32-like	transforming growth factor beta activator LRRC32-like	781138612144458	6.23276e+06			module1	up	NA	0
106589425	106589425	ENSSSAG00000001857	LTBP2	latent-transforming growth factor beta-binding protein 2	351153500822752	41239496122797	436028718850892	9.74723e+10	module2	up	up	0
106588753	106588753	ENSSSAG00000114854	FBXL2	F-box and leucine-rich repeat protein 2	855053344331229	859752262601538			module1	up	NA	0
106560895	106560895	ENSSSAG00000007588	unch	uncharacterized LOC106560895	20602218729479	1.2622e+08	240144293700692	104477	module1	up	up	0
106570902	106570902	ENSSSAG00000053308	ANTXR2A	anthrax toxin receptor 2; ANTXR cell adhesion molecule 2a	779941286706186	489847187926712			module1	up	NA	0
106589680	106589680	ENSSSAG00000072775	TNFAIP3	tumor necrosis factor, alpha-induced protein 3	58859391966287	290224474145573	694181559802264	164090422662114	module2	up	up	0
100196497	100196497	ENSSSAG00000060970	PHLDA2	pleckstrin homology-like domain, family A, member 2	482558348415769	841351402676458			module1	up	NA	0
106582566	106582566	ENSSSAG00000084706	PKFL	ATP-dependent 6-phosphofructokinase, liver type	-110841164412845	879549032557517			module4	down	NA	0
100195119	100195119	ENSSSAG00000059137	NPM	Nucleophosmin	-566226327746387	350007091131173			module4	down	NA	0
106579277	106579277	ENSSSAG00000051362	LZTS2B	leucine zipper tumor suppressor 2	570483594734118	999842333260749			module1	up	NA	0
100136562	100136562	ENSSSAG00000108555	TPM1	tropomyosin 1 (alpha)	500050325059263	473909263513442			module1	up	NA	0
106568238	106568238	ENSSSAG00000077251	TRIM69	zinc-binding protein A33; Tripartite motif containing 69	98796050753584	352614459168805			module1	up	NA	0
106585070	106585070	ENSSSAG00000009135	SLC23A2	solute carrier family 23 member 2-like; Solute carrier family 23 member 2	944064525277475	9.71692e+09	614402148260151	294370463861764	module1	up	up	0
106596333	106596333	ENSSSAG00000114821	ZFYVE9	zinc finger FYVE domain-containing protein 9	87777016676225	192559595743074			module1	up	NA	0
106564366	106564366	ENSSSAG00000096361	TMC6	transmembrane channel-like protein 6	679657961680613	999842333260749	74111047881848	238026536536509	module2	up	up	0
106572390	106572390	ENSSSAG00000084852	TNFRSF9A	tumor necrosis factor receptor superfamily member 9-like; Tumor necrosis factor receptor superfamily, member 9a	140360145915109	174617566867944			module1	up	NA	0
106605143	106605143	ENSSSAG00000001376	CALM2A	calmodulin-1	842807737084386	1.96816e+09	919197168966386	4.49405e+07	module2	up	up	0
106577272	106577272	ENSSSAG00000095197	HL-like	hepatic lectin-like	120219894143268	19822024200617			module1	up	NA	0
106598924	106598924	ENSSSAG00000059739	CPVL	probable serine carboxypeptidase CPVL;Carboxypeptidase vitellogenic lik	-825632872082255	999842333260749			module4	down	NA	0
106586517	106586517	ENSSSAG00000092122	TNFSF11	TNF superfamily member 11	139781335615624	363610659545779			module1	up	NA	0
106601783	106601783	ENSSSAG00000066504	GPHNA	gephyrin-like; Gephyrin a	68756479796262	114792301077213	5484191153584	570309121443937	module1	up	up	0
106587217	106587217	ENSSSAG00000071443	NPTNB	neuroplastin-like; Neuroplastin b	775055102246649	434006162763319	915968902983291	273393715563056	module1	up	up	0
106576761	106576761	ENSSSAG00000067417	PLEKHH2	pleckstrin homology domain containing, family H (with MyTH4 domain) member 2	801751482602163	3.07918e+10	795248507046947	2.73757e+10	module1	up	up	0
100380602	100380602	ENSSSAG00000005519	CRLS1	cardiolipin synthase 1	-857649831352789	756506894618944			module4	down	NA	0
106603211	106603211	ENSSSAG00000005676	NPM	nucleophosmin	-52064925985332	268965594126737			module4	down	NA	0
106565224	106565224	ENSSSAG00000104281	TGM2B	protein-glutamine gamma-glutamyltransferase 2-like; Transglutaminase 2b	45857245805688	185676131893834			module1	up	NA	0
106582916	106582916	ENSSSAG00000081663	RBM38	RNA-binding protein 38	942645733850079	2.56529e+10	74124967924236	874072283174258	module1	up	up	0
100380566	100380566	ENSSSAG00000009766	FHL3	four and a half LIM domains 3	-579158568812886	651134125586108			module4	down	NA	0
106565223	106565223	ENSSSAG00000008094	QUO	uncharacterized LOC106565223; Quattro	115722264357623	2.14424e+10	896249586328613	959302243279073	module1	up	up	0
106575628	106575628	ENSSSAG00000076553	AAMP	angio-associated migratory cell protein	-588406011156818	482461591643456			module4	down	NA	0
106603631	106603631	ENSSSAG00000006516	MYBBP1A-like	myb-binding protein 1A-like protein	-744787170559903	575800050355085			module4	down	NA	0
106573914	106573914	ENSSSAG00000072902	ARRDC2	arrestin domain-containing protein 2	952893187148633	743099034769674			module1	up	NA	0
106585299	106585299	ENSSSAG00000041186	SIPA1L2	signal-induced proliferation-associated 1-like protein 2	73609507929582	423901928325038			module1	up	NA	0
106586953	106586953	ENSSSAG00000067802	SLC25A38B	solute carrier family 25 member 38b	815756535835348	540908875558589			module1	up	NA	0
106578539	106578539	ENSSSAG00000045687	FBL	rRNA 2'-O-methyltransferase fibrillarin; Fibrillarin	-421850495729443	551200762771129			module4	down	NA	0
106578556	106578556	ENSSSAG00000080948	SVILA	supervillin a	692002726915651	336466824111039			module1	up	NA	0
100195561	100195561	ENSSSAG00000003002	NPC2.1	NPC intracellular cholesterol transporter 2, tandem duplicate 1	404058842365062	772570563948311			module1	up	NA	0
106587204	106587204	ENSSSAG00000072685	ADMA	pro-adrenomedullin; Adrenomedullin a	624068344901472	583716271916246			module1	up	NA	0
106605617	106605617	ENSSSAG00000057028	APLP1	amyloid beta precursor like protein 1-like	557126969802354	2.42368e+09	637949923149754	1.30538e+07	module2	up	up	0
106577694	106577694	ENSSSAG00000084211	CLDN7A	claudin-7-A	968472524334722	58499.6	611742220056605	123131001194512	module1	up	up	0
100196821	100196821	ENSSSAG00000118402	TIMP3	Metalloproteinase inhibitor 3	448024983078885	898336660631142			module1	up	NA	0
106575504	106575504	ENSSSAG00000080845	KPNA3	importin subunit alpha-4; Karyopherin alpha 3 (importin alpha 4)	543074838143433	482461591643456			module1	up	NA	0
106588678	106588678	ENSSSAG00000070379	MATCAP2	uncharacterized protein KIAA0895-like; KIAA0895	124817212675247	158657907819232	120925504669983	157724970911988	module1	up	up	0
106584592	106584592	ENSSSAG00000109305	DUSP8A	dual specificity protein phosphatase 8; Dual specificity phosphatase 8a	687086950125087	999842333260749			module1	up	NA	0
106570200	106570200	ENSSSAG00000006557	TXNIP	thioredoxin-interacting protein	874737733051141	281666833115466			module1	up	NA	0
106597410	106597410	ENSSSAG00000100291	SEMA3AA	semaphorin-3aa-like; Sema domain, immunoglobulin domain (Ig), short basic domain, secreted, (semaphorin) 3Aa	-968321408005274	3.28012e+10	-674718552016802	244719331407994	module4	down	down	0
106574186	106574186	ENSSSAG00000009241	NCL	nucleolin	-519931373230857	403703891248781			module4	down	NA	0
106573821	106573821	ENSSSAG00000002734	MATK	megakaryocyte-associated tyrosine-protein kinase; Megakaryocyte-associated tyrosine kinase	622349832168521	505408218916048			module1	up	NA	0
106613293	106613293	ENSSSAG00000117232	ARHGEF26	rho guanine nucleotide exchange factor 26	912697042197919	540908875558589	11453175427227	160798769353279	module2	up	up	0
106562946	106562946	ENSSSAG00000069717	GFM2	GTP dependent ribosome recycling factor mitochondrial 2	-907347010181519	213582320139893			module4	down	NA	0
106573210	106573210	ENSSSAG00000059987	MMP15A	matrix metalloproteinase-15	-674823164141783	198441492730383			module4	down	NA	0
100196806	100196806	ENSSSAG00000008047	G12	Gastrulation-specific protein G12	89012383301609	199278815510524	100854287249288	8.31433e+09	module1	up	up	0
106612300	106612300	ENSSSAG00000067390	GATD3-like [mt]	glutamine amidotransferase-like class 1 domain-containing protein 3, mitochondrial	53153154903292	599148300644118	935699375668654	4.32511e+07	module2	up	up	0
106603899	106603899	ENSSSAG00000079937	LCP2A	lymphocyte cytosolic protein 2a	-502290693091027	719015553266374			module4	down	NA	0
106561387	106561387	ENSSSAG00000003237	TMEM38B	transmembrane protein 38B	858532996126669	593587579805572			module1	up	NA	0
106583602	106583602	ENSSSAG00000067485	PLEKHG4B	pleckstrin homology domain-containing family G member 4B; Quattro [QUO]	107793725244335	3.38794e+06	697718653020098	318872933201716	module1	up	up	0
106609169	106609169	ENSSSAG00000068778	UTP20	UTP20 small subunit processome component	-475245913585271	935124303691215			module4	down	NA	0
106611523	106611523	ENSSSAG00000121476	CLIC2	chloride intracellular channel 2	491981693453699	583405623063837			module1	up	NA	0
100136916	100136916	ENSSSAG00000071998	CYP1A	cytochrome P450 1A	261875144430223	0.0103515	216038146912688	3630.4	module1	up	up	0
106591559	106591559	ENSSSAG00000009397	BNC1	zinc finger protein basonuclin-1-like; asonuclin 1	115060723686231	874440272260242			module1	up	NA	0
106600595	106600595	ENSSSAG00000040444	ODC1	ornithine decarboxylase 1	606397517662911	845786741179184			module1	up	NA	0
106575120	106575120	ENSSSAG00000040324	GART	phosphoribosylglycinamide formyltransferase	-708705810468865	336466824111039			module4	down	NA	0
106586244	106586244	ENSSSAG00000043209	JAG1A	protein jagged-1b; Jagged canonical Notch ligand 1a	52930698010528	475915128370219			module1	up	NA	0
106579149	106579149	ENSSSAG00000044089	ITGB3	integrin beta-3	418368152907456	274289079893681			module1	up	NA	0

## Sheet: 48hpi
Supplementary file 5. GRN summary of DEGs at 48-hpi. Log2FC: Log2(Fold change), padj: Adjusted p-value, Cluster: classification by clustering by gene expression patterns, Expression_(24/48): Expression pattern at a determined infection time, Outdegree: Outdegree connectivity obtained with NetworkAnalyzer from Cytoscape.
shared name	name	ENSEMBL_GID	Assigned_Gene_symbol	Product	24-hpi_Log2FC	24-hpi_padj	48-hpi_Log2FC	48-hpi_padj	module	Expression_24	Expression_48	Outdegree
106569090	106569090	ENSSSAG00000054684	KLF17	Krueppel-like factor 4	132857409315578	1.3565e+09	131771342750423	9.85227e+08	module1	up	up	176
106574011	106574011	ENSSSAG00000044101	GLIS1B	zinc finger protein GLIS1; GLIS family zinc finger 1b			-774546084942643	602583297503719	module3	NA	down	123
106607971	106607971	ENSSSAG00000090271	NR2E1	nuclear receptor subfamily 2 group E member 1			562234564510389	615196660796807	module2	NA	up	107
106571417	106571417	ENSSSAG00000072274	HIVEP2A	HIVEP zinc finger 2a			-873002851160108	128704472786104	module3	NA	down	106
106566936	106566936	ENSSSAG00000045305	TBX3A	T-box transcription factor TBX3; T-box transcription factor 3a			-887684639903	155477666780482	module3	NA	down	99
106601274	106601274	ENSSSAG00000017188	NOTCH3	neurogenic locus notch homolog protein 2-like; Notch receptor 3	-713251552892321	874440272260242	-926278707161987	6.94513e+07	module4	down	down	95
106586339	106586339	ENSSSAG00000089906	CREB1B	cAMP responsive element binding protein 1b			-680045832281984	840689945782036	module3	NA	down	78
106587831	106587831	ENSSSAG00000023980	WT1B	Wilms tumor protein homolog; WT1 transcription factor b	651167801358925	50441787855628	641945702709039	281874476181369	module2	up	up	77
106566550	106566550	ENSSSAG00000009538	MAFBA	v-maf avian musculoaponeurotic fibrosarcoma oncogene homolog Ba	183437565186168	20600.9	171894927540124	347539	module1	up	up	76
106583607	106583607	ENSSSAG00000076879	NFATC1	nuclear factor of activated T-cells, cytoplasmic 1; Nuclear factor of activated T cells 1	-101107277095379	401762515833249	-133356316120097	7.48994e+10	module3	down	down	74
100136407	100136407	ENSSSAG00000081485	AHR2B	aryl hydrocarbon receptor 2 beta	861428689548651	651134125586108	891690726230291	204938253336979	module2	up	up	67
100502557	100502557	ENSSSAG00000000667	SREBF2	sterol regulatory element binding transcription factor 2			47748309009813	973725239698719	module2	NA	up	66
106606621	106606621	ENSSSAG00000002216	SREBF1	sterol regulatory element-binding protein 1-like; Sterol regulatory element binding transcription factor 1			787011304074181	4.63043e+10	module2	NA	up	66
100502556	100502556	ENSSSAG00000003473	SREBF1	sterol regulatory element binding transcription factor 1			768368524487656	276306558912715	module2	NA	up	66
106587373	106587373	ENSSSAG00000111023	FOXF1	forkhead box protein F1	598197605804851	337521716449736	672756830750041	411116927682051	module2	up	up	61
106573726	106573726	ENSSSAG00000068137	CBFB	core-binding factor subunit beta			-849791046835629	122055620706779	module3	NA	down	60
106608091	106608091	ENSSSAG00000040356	ZNF410	zinc finger protein 410-like; Zinc finger protein 410			635994999637583	359486942027245	module2	NA	up	59
106576076	106576076	ENSSSAG00000073100	CREB3L2	cyclic AMP-responsive element-binding protein 3-like protein 2			-796889824517136	157845850395529	module3	NA	down	46
100195799	100195799	ENSSSAG00000053863	DLX3B	distal-less homeobox gene 3b	631776936213491	230984709688042	502487900741101	807505111188531	module1	up	up	38
106589531	106589531	ENSSSAG00000091389	TEFA	thyrotroph embryonic factor; TEF transcription factor, PAR bZIP family member a			-708008385930971	998193069348588	module3	NA	down	28
106605311	106605311	ENSSSAG00000008349	LMNA	lamin-A-like; Lamin A/C			-589079864213712	9.40378e+10	module3	NA	down	0
100196212	100196212	ENSSSAG00000079624	RAB27B	Ras-related protein Rab-27B			601079061498393	938263690428686	module2	NA	up	0
106608575	106608575	ENSSSAG00000007815	ARSJ	arylsulfatase J-like; arylsulfatase family, member J			830732126274046	250804839736343	module2	NA	up	0
100195530	100195530	ENSSSAG00000008269	RAB11AL	Ras-related protein Rab-11A; RAB11a, member RAS oncogene family, like			531935435359417	949656914822965	module2	NA	up	0
106572195	106572195	ENSSSAG00000012359	PLOD1A	procollagen-lysine, 2-oxoglutarate 5-dioxygenase 1a			-772700124773562	8.32461e+10	module3	NA	down	0
106602594	106602594	ENSSSAG00000109663	CLTA	clathrin light chain A			394424679618441	501295227641698	module2	NA	up	0
106564903	106564903	ENSSSAG00000046900	SMURF2	E3 ubiquitin-protein ligase SMURF2-like; SMAD specific E3 ubiquitin protein ligase 2			482354584073492	881116807595029	module2	NA	up	0
106581687	106581687	ENSSSAG00000053804	SLC39A10	solute carrier family 39 member 10			-767832708530285	332416999953124	module3	NA	down	0
106608569	106608569	ENSSSAG00000007010	ABLIM2	actin-binding LIM protein 2; actin binding LIM protein family, member 2			109518913510451	527341149320248	module2	NA	up	0
106569343	106569343	ENSSSAG00000104948	ARF1	ADP-ribosylation factor 1			-547864783609867	641793193261226	module3	NA	down	0
100194647	100194647	ENSSSAG00000006800	PSMD3	proteasome (prosome, macropain) 26S subunit, non ATPase, 3-2; Proteasome 26S subunit, non-ATPase 3			502697420901724	48611527941675	module2	NA	up	0
106587194	106587194	ENSSSAG00000068593	PARVA	alpha-parvin			-741047790817509	883286809463739	module3	NA	down	0
106561374	106561374	ENSSSAG00000003216	ZNF462-like	zinc finger protein 462-like			-583829720408197	829800396090739	module3	NA	down	0
106612494	106612494	ENSSSAG00000005339	SIPA1L3	signal-induced proliferation-associated 1 like 3			519022926458193	874072283174258	module2	NA	up	0
106597410	106597410	ENSSSAG00000100291	SEMA3AA	semaphorin-3aa-like; Sema domain, immunoglobulin domain (Ig), short basic domain, secreted, (semaphorin) 3Aa	-968321408005274	3.28012e+10	-674718552016802	244719331407994	module4	down	down	0
106592847	106592847	ENSSSAG00000103648	SLC16A2-like	monocarboxylate transporter 8-like			906276764969428	739962277171848	module2	NA	up	0
100286650	100286650	ENSSSAG00000004837	MAN2B2	mannosidase, alpha, class 2B, member 2			500176053790355	237667115992712	module2	NA	up	0
106577694	106577694	ENSSSAG00000084211	CLDN7A	claudin-7-A	968472524334722	58499.6	611742220056605	123131001194512	module1	up	up	0
106586893	106586893	ENSSSAG00000117355	CXCL11	C-X-C motif chemokine 11			582619192914683	364606196973267	module2	NA	up	0
106604716	106604716	ENSSSAG00000054192	EFEMP2A	EGF-containing fibulin-like extracellular matrix protein 2			837405976365314	203421775831014	module2	NA	up	0
106611932	106611932	ENSSSAG00000107560	REEP2	receptor expression-enhancing protein 2-like; Receptor accessory protein 2			792897458217268	118226342448365	module2	NA	up	0
106574228	106574228	ENSSSAG00000065378	TANC1-like	protein TANC1-like			737906441728749	714811484282822	module2	NA	up	0
106574230	106574230	ENSSSAG00000065348	WDSUB1	WD repeat, sterile alpha motif and U-box domain containing 1			625101706273923	917579550931788	module2	NA	up	0
106581666	106581666	ENSSSAG00000053123	COL6A3	collagen alpha-3(VI) chain			-604356156754063	112106520074428	module3	NA	down	0
106574939	106574939	ENSSSAG00000119598	HECW2	E3 ubiquitin-protein ligase HECW2			791862253827902	462887295931515	module2	NA	up	0
106602615	106602615	ENSSSAG00000076492	STARD9-like	stAR-related lipid transfer protein 9-like			-675231315218843	412923511896699	module3	NA	down	0
106563118	106563118	ENSSSAG00000093615	CAMKK2-like	calcium/calmodulin-dependent protein kinase kinase 2-like			702346268117235	306520146622438	module2	NA	up	0
106590894	106590894	ENSSSAG00000104073	TPD52	tumor protein D52-like; Tumor protein D52			512735774899885	917415539079017	module2	NA	up	0
106587217	106587217	ENSSSAG00000071443	NPTNB	neuroplastin-like; Neuroplastin b	775055102246649	434006162763319	915968902983291	273393715563056	module1	up	up	0
106601783	106601783	ENSSSAG00000066504	GPHNA	gephyrin-like; Gephyrin a	68756479796262	114792301077213	5484191153584	570309121443937	module1	up	up	0
106561460	106561460	ENSSSAG00000065374	TEAD1A	transcriptional enhancer factor TEF-1-like; TEA domain transcription factor 1			-795360883685571	347795980320942	module3	NA	down	0
100195510	100195510	ENSSSAG00000063091	DARS1	aspartyl-tRNA synthetase 1			542540365544638	268132355746593	module2	NA	up	0
106605795	106605795	ENSSSAG00000005342	RNF115-like	E3 ubiquitin-protein ligase RNF115-like; Ring finger protein 115			552148622149958	75080952110273	module2	NA	up	0
106573251	106573251	ENSSSAG00000100300	SLC7A10-like	asc-type amino acid transporter 1-like			-543615459218851	634635626951789	module3	NA	down	0
106607970	106607970	ENSSSAG00000110792	SNX3	sorting nexin-3			35280777168682	954158511268045	module2	NA	up	0
106587157	106587157	ENSSSAG00000039862	SEPT9B	septin-9; Septin 9b			-463512957968923	99438677557212	module3	NA	down	0
106605793	106605793	ENSSSAG00000099611	GBA	glucosidase, beta, acid			473300465173333	48853120634734	module2	NA	up	0
106576577	106576577	ENSSSAG00000109639	HERC1	probable E3 ubiquitin-protein ligase HERC1; HECT and RLD domain containing E3 ubiquitin protein ligase family member 1			413518586387943	867060954759776	module2	NA	up	0
106587816	106587816	ENSSSAG00000065106	MFGE8	lactadherin-like; Milk fat globule EGF and factor V/VIII domain containing			68548353643693	597979113146389	module2	NA	up	0
106607972	106607972	ENSSSAG00000008287	PLEKHG1	pleckstrin homology domain-containing family G member 1			463775156358472	999225985324048	module2	NA	up	0
106613576	106613576	ENSSSAG00000041000	PTBP1B	polypyrimidine tract-binding protein 1; Polypyrimidine tract binding protein 1b			642664260265256	402675077259779	module2	NA	up	0
106588970	106588970	ENSSSAG00000008949	NDRG1A	protein NDRG1			893109525934413	1.03936e+09	module2	NA	up	0
106611360	106611360	ENSSSAG00000002454	CTSBA	cathepsin B; Cathepsin Ba			452457000869467	748824202051235	module2	NA	up	0
106592666	106592666	ENSSSAG00000094358	GIMAP7L5	GTPase IMAP family member 7-like			68958791518239	413982382936308	module2	NA	up	0
106579411	106579411	ENSSSAG00000047260	AFAP1L2	actin filament associated protein 1-like 2			725564164881804	131492185723166	module2	NA	up	0
106611876	106611876	ENSSSAG00000003963	PDGFRB	platelet-derived growth factor receptor beta			-138831592120128	17931570942814	module3	NA	down	0
106608565	106608565	ENSSSAG00000000606	CRIP2	cysteine-rich protein 2			829889642121421	420632857185623	module2	NA	up	0
106586130	106586130	ENSSSAG00000072448	CYP27A1 [mt]	sterol 26-hydroxylase, mitochondrial			814812070800333	137558524074016	module2	NA	up	0
106569166	106569166	ENSSSAG00000079851	TNS3	tensin-3-like; Tensin 3			538151388607354	840689945782036	module2	NA	up	0
100196207	100196207	ENSSSAG00000040653	TNR5	Tumor necrosis factor receptor superfamily member 5	964846965753239	113042438355335	840085399850633	562412945885871	module1	up	up	0
106584406	106584406	ENSSSAG00000096438	GNA11B	guanine nucleotide binding protein (G protein), alpha 11b (Gq class)			-792463803402492	15730018243058	module3	NA	down	0
106563646	106563646	ENSSSAG00000009630	unch	uncharacterized LOC106563646			-521601322706037	656457526730076	module4	NA	down	0
106567531	106567531	ENSSSAG00000082595	SAR1A	GTP-binding protein SAR1a			-5173526932663	355709667585026	module3	NA	down	0
106603051	106603051	ENSSSAG00000000623	ABHD10A	abhydrolase domain containing 10, depalmitoylase a			-613618863262794	689412226042553	module3	NA	down	0
106572265	106572265	ENSSSAG00000067402	DALRD3	DALR anticodon binding domain containing 3			70086068164579	651785970651482	module2	NA	up	0
106565100	106565100	ENSSSAG00000038532	PLEKHA6	pleckstrin homology domain containing, family A member 6			-64755652439635	321723297236371	module3	NA	down	0
106563029	106563029	ENSSSAG00000078764	ATP6V1G1	ATPase H+ transporting V1 subunit G1			342610108552295	842425709043825	module2	NA	up	0
106589543	106589543	ENSSSAG00000088734	TMEM184BA	transmembrane protein 184B-like; Transmembrane protein 184ba			-670696221806043	356399608914967	module3	NA	down	0
100306868	100306868	ENSSSAG00000113653	TR1L1	translocation-associated membrane protein 1-like 1			-565366119604946	277602123896319	module3	NA	down	0
106568086	106568086	ENSSSAG00000043995	ACACA	acetyl-CoA carboxylase alpha			636321182717276	927935973515049	module2	NA	up	0
106582196	106582196	ENSSSAG00000043569	VWDE	von Willebrand factor D and EGF domain-containing protein			446732587086799	238026536536509	module2	NA	up	0
106587262	106587262	ENSSSAG00000066659	GALNS	galactosamine (N-acetyl)-6-sulfatase			479853318524193	332416999953124	module2	NA	up	0
106587773	106587773	ENSSSAG00000075948	TALDO	transaldolase-like			492014576013545	291018950031254	module2	NA	up	0
106587265	106587265	ENSSSAG00000066212	PIEZO1	piezo-type mechanosensitive ion channel component 1	599258405435897	198441492730383	785812905712859	8.31433e+09	module2	up	up	0
106588853	106588853	ENSSSAG00000013215	PALS2-like	protein PALS2-like			-709270948174856	204938253336979	module4	NA	down	0
106569186	106569186	ENSSSAG00000079146	LAMA3	laminin subunit alpha-3-like; Laminin subunit alpha 3			-284014983062861	529056541255461	module3	NA	down	0
106588856	106588856	ENSSSAG00000053254	GSDMEA	gasdermin-E-like; Gasdermin Ea			597953693240297	458602475908126	module2	NA	up	0
106604041	106604041	ENSSSAG00000099203	BACH1B	BTB and CNC homology 1, basic leucine zipper transcription factor 1 b			444250341009207	397951787839544	module2	NA	up	0
106577060	106577060	ENSSSAG00000052041	P4HA1B	prolyl 4-hydroxylase subunit alpha-1; Prolyl 4-hydroxylase, alpha polypeptide I b			-154053273686635	509305813715224	module3	NA	down	0
106589476	106589476	ENSSSAG00000065365	ITGB4	integrin, beta 4			-805771739532665	1.30538e+07	module3	NA	down	0
106582711	106582711	ENSSSAG00000075240	NAV1B	neuron navigator 1; Neuron navigator 1b			-620787971523697	518146468743215	module3	NA	down	0
106560746	106560746	ENSSSAG00000072876	SCAMP2	secretory carrier membrane protein 2			-738990727510536	865884778944691	module3	NA	down	0
106582078	106582078	ENSSSAG00000118009	CX30.3	gap junction beta-2 protein-like; Connexin 30.3	901605985344978	578105940155847	109941909424649	8.63409e+09	module2	up	up	0
100196791	100196791	ENSSSAG00000069309	VPP3	Vacuolar proton translocating ATPase 116 kDa subunit a			64442901633442	567759302179192	module2	NA	up	0
106611567	106611567	ENSSSAG00000071942	unch	uncharacterized LOC106611567			-933487506978704	10138653416587	module3	NA	down	0
106603483	106603483	ENSSSAG00000015720	DBN1	drebrin-like			462342159112068	43784113245429	module2	NA	up	0
106572477	106572477	ENSSSAG00000044002	TUBA8	tubulin alpha-8 chain			473577400185087	602583297503719	module2	NA	up	0
106564156	106564156	ENSSSAG00000093239	PIN1	peptidyl-prolyl cis-trans isomerase NIMA-interacting 1			541372388356391	567458815308968	module2	NA	up	0
106584335	106584335	ENSSSAG00000094075	GCLM	glutamate--cysteine ligase regulatory subunit-like; Glutamate-cysteine ligase, modifier subunit			45238765657819	257029588296591	module2	NA	up	0
106566399	106566399	ENSSSAG00000042609	MMP9-like	matrix metalloproteinase-9-like	792963191425939	187521945936417	106602628883993	4.32511e+07	module2	up	up	0
106577584	106577584	ENSSSAG00000041291	DENND4C	DENN domain-containing protein 4C			45406596627535	621921295202513	module2	NA	up	0
106607527	106607527	ENSSSAG00000000186	HTRA1A	serine protease HTRA1A; HtrA serine peptidase 1a			1030313403025	2.14595e+07	module2	NA	up	0
106584374	106584374	ENSSSAG00000067459	ACSBG2	long-chain-fatty-acid--CoA ligase ACSBG2-like; Acyl-CoA synthetase bubblegum family member 2			533841497260693	315609057703425	module2	NA	up	0
106595449	106595449	ENSSSAG00000099141	HECW2-like	E3 ubiquitin-protein ligase HECW2-like			656435110195468	958107425796008	module2	NA	up	0
106590626	106590626	ENSSSAG00000067081	PCOLCE2	procollagen C-endopeptidase enhancer 2-like			413142684458727	848874264178533	module2	NA	up	0
106584873	106584873	ENSSSAG00000009435	DENND4A	DENN/MADD domain containing 4A			927390353659311	6.62337e+08	module2	NA	up	0
106605129	106605129	ENSSSAG00000041522	MAP7D1	MAP7 domain-containing protein 1; MAP7 domain containing 1	507706749667639	50441787855628	663324438141837	9.04738e+10	module2	up	up	0
106583797	106583797	ENSSSAG00000059731	POC1A	POC1 centriolar protein A			661439967930482	48611527941675	module2	NA	up	0
106569249	106569249	ENSSSAG00000119370	XKR4	XK-related protein 4-like; XK related 4			-925201314845982	207144410549166	module3	NA	down	0
100195312	100195312	ENSSSAG00000076115	SQSTM	Sequestosome-1	427954939794498	781935469530648	436333987869928	294370463861764	module1	up	up	0
106607875	106607875	ENSSSAG00000088230	TNFRSF21	tumor necrosis factor receptor superfamily member 21-like; Tumor necrosis factor receptor superfamily, member 21	619298108382684	159024858290833	53392160801951	608993387229115	module2	up	up	0
106573641	106573641	ENSSSAG00000046337	PLA2G15	phospholipase A2 group XV			519300715857486	224032431609143	module2	NA	up	0
106612383	106612383	ENSSSAG00000108574	BMP16	bone morphogenetic protein 4-like; bone morphogenetic protein 16	165008331331848	3.60709	130716764077392	1.35652e+06	module1	up	up	0
106562983	106562983	ENSSSAG00000004765	AEBP1	inactive carboxypeptidase-like protein X2; AE binding protein 1			10475300037199	801700447235661	module2	NA	up	0
106588893	106588893	ENSSSAG00000046830	TINAGL1	tubulointerstitial nephritis antigen-like 1			-621617965486786	219819236179837	module3	NA	down	0
106572468	106572468	ENSSSAG00000073542	SOGA1	protein SOGA1			558551527951657	167973749367105	module2	NA	up	0
100194797	100194797	ENSSSAG00000001467	ITM2A	Integral membrane protein 2A			551963926945999	981529439797206	module2	NA	up	0
106565874	106565874	ENSSSAG00000103136	CD55	complement decay-accelerating factor			-985276613748332	295087805650518	module3	NA	down	0
106580864	106580864	ENSSSAG00000082255	CTSK	cathepsin K-like			444466131366671	575520406049622	module2	NA	up	0
106580869	106580869	ENSSSAG00000085341	ONECUTL	hepatocyte nuclear factor 6; One cut domain, family member, like			802930911680454	2.08091e+10	module2	NA	up	0
106566791	106566791	ENSSSAG00000076913	SEMA3AB	semaphorin-3ab	371589074156588	423901928325038	423846254015199	379476789509422	module2	up	up	0
106590013	106590013	ENSSSAG00000093101	KLHDC3	kelch domain-containing protein 3-like			402395557701164	958645406923997	module2	NA	up	0
100195113	100195113	ENSSSAG00000001843	EHD3	EH-domain containing 3			-776510140323073	36428342384787	module3	NA	down	0
106610701	106610701	ENSSSAG00000008076	KIDINS220A	kinase D-interacting substrate 220a			561360991323378	470982913333045	module2	NA	up	0
106564685	106564685	ENSSSAG00000057247	MYH9A	myosin-9; Myosin, heavy chain 9a, non-muscle	284997334658556	867.499	264190463465291	31655.8	module1	up	up	0
106600955	106600955	ENSSSAG00000008351	FTM-like	ferritin, middle subunit-like			10596995074963	1.16755e+09	module2	NA	up	0
106600952	106600952	ENSSSAG00000008263	FTM-like	ferritin, middle subunit-like			91778675180065	72153.9	module2	NA	up	0
106564686	106564686	ENSSSAG00000035206	PNPLA6	patatin-like phospholipase domain-containing protein 6	108782641156349	1.00336e+10	825540018894745	647804003755655	module1	up	up	0
106571947	106571947	ENSSSAG00000068731	G6PD	glucose-6-phosphate dehydrogenase			563457205485809	48611527941675	module2	NA	up	0
106577027	106577027	ENSSSAG00000080028	COE3	transcription factor COE3			-624054396515156	119348843857018	module3	NA	down	0
106609518	106609518	ENSSSAG00000096362	SLC38A4	sodium-coupled neutral amino acid transporter 4-like; Solute carrier family 38 member 4			-887058305135569	1.94428e+10	module3	NA	down	0
106611807	106611807	ENSSSAG00000003524	VCL	vinculin			-354125420002273	669844271780111	module3	NA	down	0
106570821	106570821	ENSSSAG00000045631	TJP2	tight junction protein ZO-2-like; Tight junction protein 2			782177680764749	121256164908323	module2	NA	up	0
106564720	106564720	ENSSSAG00000115420	CXCL11-like	C-X-C motif chemokine 11-like	860399999044843	4.64394e+09	101675102924546	1.30538e+07	module2	up	up	0
106574331	106574331	ENSSSAG00000105688	MBNL2A	muscleblind-like protein 2a			-570851723164106	96755850461881	module3	NA	down	0
106588481	106588481	ENSSSAG00000078788	PPT1	palmitoyl-protein thioesterase 1			392094081732947	350881825801037	module2	NA	up	0
106572530	106572530	ENSSSAG00000045405	DGKAA	diacylglycerol kinase beta-like; Diacylglycerol kinase, alpha a			-678057041019752	928871442466661	module3	NA	down	0
106562416	106562416	ENSSSAG00000068444	MMP2	72 kDa type IV collagenase	656029391366579	307905591159436	919190654479214	4.43742e+09	module2	up	up	0
106587727	106587727	ENSSSAG00000052316	SEMA6D	semaphorin-6D-like; Semaphorin 6D			-107526119011261	74787239307818	module3	NA	down	0
100380789	100380789	ENSSSAG00000068255	PCAT2	Lysophosphatidylcholine acyltransferase 2			794738959668962	318872933201716	module2	NA	up	0
106571385	106571385	ENSSSAG00000097705	NRG1	neuregulin 1			908667190333023	161440473110188	module2	NA	up	0
106565186	106565186	ENSSSAG00000049377	DCAF12	DDB1- and CUL4-associated factor 12-like; DDB1 and CUL4 associated factor 12			-641494023863548	656457526730076	module3	NA	down	0
106600763	106600763	ENSSSAG00000010802	FTM-like	ferritin, middle subunit-like			110167715169579	408.315	module2	NA	up	0
106562417	106562417	ENSSSAG00000049988	SLC6A2-like	sodium-dependent noradrenaline transporter-like	487316886169607	206589329706472	685928277625283	1.65495e+09	module2	up	up	0
106581548	106581548	ENSSSAG00000063213	unch	uncharacterized LOC106581548			496889333100098	639234488786083	module2	NA	up	0
106591579	106591579	ENSSSAG00000057392	AMOTL2A	angiomotin like 2a			853632785151491	181462246243074	module2	NA	up	0
106571317	106571317	ENSSSAG00000070839	FYN	tyrosine-protein kinase Fyn-like; FYN proto-oncogene, Src family tyrosine kinase b			-595412344305881	734808533267587	module3	NA	down	0
106588881	106588881	ENSSSAG00000088140	BTN3A2	butyrophilin subfamily 3 member A2			-806308065986154	516345780364992	module3	NA	down	0
106582096	106582096	ENSSSAG00000048416	MOSPD2	motile sperm domain-containing protein 2			-890974643270673	333775835665132	module3	NA	down	0
106564693	106564693	ENSSSAG00000009727	SH3PXD2AA	SH3 and PX domain-containing protein 2A-like; SH3 and PX domains 2A			-681598877189554	965265411694481	module3	NA	down	0
100286653	100286653	ENSSSAG00000066839	CDD	Cytidine deaminase			-856538902481469	74787239307818	module3	NA	down	0
106567791	106567791	ENSSSAG00000064191	MSNA	moesin; Moesin a			-472106842761466	122096025610931	module3	NA	down	0
106582679	106582679	ENSSSAG00000066715	DDX19A	ATP-dependent RNA helicase DDX19A			57518230106592	830023140482925	module2	NA	up	0
106581124	106581124	ENSSSAG00000044745	FUCL6-like	fucolectin-6-like			824657787729036	6.5649e+09	module2	NA	up	0
106583170	106583170	ENSSSAG00000049640	SCN8A	sodium channel protein type 8 subunit alpha-like			-905635263897678	48611527941675	module3	NA	down	0
106566808	106566808	ENSSSAG00000100914	ICMT	protein-S-isoprenylcysteine O-methyltransferase-like; Isoprenylcysteine carboxyl methyltransferase			-725856958734639	572837587752959	module3	NA	down	0
106577557	106577557	ENSSSAG00000080913	GABARAP-like	gamma-aminobutyric acid receptor-associated protein			495252783551279	533322248971281	module2	NA	up	0
106589952	106589952	ENSSSAG00000078843	PSAP	prosaposin			380016511731612	945583695519267	module2	NA	up	0
106582101	106582101	ENSSSAG00000044924	IGSF3	immunoglobulin superfamily member 3			-777801124696527	237198420337152	module3	NA	down	0
100194903	100194903	ENSSSAG00000047363	MMP2	matrix metalloproteinase 2			511515881610909	444901243417748	module2	NA	up	0
106598392	106598392	ENSSSAG00000092070	TWF1B	twinfilin-1; Twinfilin actin-binding protein 1b			-743832491439173	965265411694481	module3	NA	down	0
106608946	106608946	ENSSSAG00000068003	VGF	VGF nerve growth factor inducible			-635311163057262	7569068164321	module3	NA	down	0
106592791	106592791	ENSSSAG00000103986	LAMP1A	lysosome-associated membrane glycoprotein 1-like; Lysosomal associated membrane protein 1a			587847318469934	567887899890142	module2	NA	up	0
106597086	106597086	ENSSSAG00000048847	AEP2-like	anion exchange protein 2-like			679486433773817	48611527941675	module2	NA	up	0
106594165	106594165	ENSSSAG00000088795	VIM-like	vimentin A2-like			571746418715839	175667620081939	module2	NA	up	0
106563565	106563565	ENSSSAG00000077830	CBR1-like	carbonyl reductase [NADPH] 1			563286134396877	235012731593123	module2	NA	up	0
106606184	106606184	ENSSSAG00000094035	ABCC1	multidrug resistance-associated protein 1-like; ATP binding cassette subfamily C member 1			547666203864225	98297973973842	module2	NA	up	0
106611739	106611739	ENSSSAG00000052789	INPPL1B	phosphatidylinositol 3,4,5-trisphosphate 5-phosphatase 2B; Inositol polyphosphate phosphatase-like 1b			-958703897294589	810589463117593	module3	NA	down	0
106564665	106564665	ENSSSAG00000076192	SEPT9B	septin-9-like; Septin 9b			-516712830487415	37406921883606	module3	NA	down	0
106563006	106563006	ENSSSAG00000094820	GRK3	beta-adrenergic receptor kinase 2; G protein-coupled receptor kinase 3			45914514813107	656457526730076	module2	NA	up	0
106573013	106573013	ENSSSAG00000089261	PLEKHA5	pleckstrin homology domain-containing family A member 5			-108627302311582	1.94428e+10	module3	NA	down	0
106600719	106600719	ENSSSAG00000121730	RCN3	reticulocalbin 3, EF-hand calcium binding domain			-806473721446352	115051652043247	module3	NA	down	0
106563564	106563564	ENSSSAG00000077830	CBR1-like	carbonyl reductase [NADPH] 1			563286134396877	235012731593123	module2	NA	up	0
106612300	106612300	ENSSSAG00000067390	GATD3-like [mt]	glutamine amidotransferase-like class 1 domain-containing protein 3, mitochondrial	53153154903292	599148300644118	935699375668654	4.32511e+07	module2	up	up	0
100196806	100196806	ENSSSAG00000008047	G12	Gastrulation-specific protein G12	89012383301609	199278815510524	100854287249288	8.31433e+09	module1	up	up	0
106579165	106579165	ENSSSAG00000076237	FKBP10B	FKBP prolyl isomerase 10b			-107074042759637	35682033560042	module3	NA	down	0
100195062	100195062	ENSSSAG00000007854	RENR	Renin receptor			453106104596471	955864336595486	module2	NA	up	0
100194671	100194671	ENSSSAG00000063257	ANXA6	annexin A6			-273551059021102	966229311063541	module3	NA	down	0
106567395	106567395	ENSSSAG00000070051	GUSB	beta-glucuronidase			434228979339888	840248213776401	module2	NA	up	0
106611743	106611743	ENSSSAG00000046825	KDRL	vascular endothelial growth factor receptor kdr-like; Kinase insert domain receptor like			-763724131695796	533322248971281	module3	NA	down	0
106563447	106563447	ENSSSAG00000064526	LTBP3-like	latent-transforming growth factor beta-binding protein 3-like			-858489166423734	121256164908323	module3	NA	down	0
106606718	106606718	ENSSSAG00000082306	CYTH3	cytohesin-3			-841241314903189	444901243417748	module3	NA	down	0
106605617	106605617	ENSSSAG00000057028	APLP1	amyloid beta precursor like protein 1-like	557126969802354	2.42368e+09	637949923149754	1.30538e+07	module2	up	up	0
106613407	106613407	ENSSSAG00000109620	YAP1-like	transcriptional coactivator YAP1-like			-695054570111276	105650625953222	module3	NA	down	0
106598368	106598368	ENSSSAG00000103181	RAB21	ras-related protein Rab-21			361202339499502	737057084291929	module2	NA	up	0
100136404	100136404	ENSSSAG00000077998	GDH [mt]	glutamate dehydrogenase, mitochondrial			-484995075395383	181621267664522	module3	NA	down	0
106607791	106607791	ENSSSAG00000041325	AFDN	afadin			680835106084862	5.64309e+10	module2	NA	up	0
106576957	106576957	ENSSSAG00000055417	DES1-like	sphingolipid delta(4)-desaturase DES1-like			535458627814701	444179683171119	module2	NA	up	0
106572998	106572998	ENSSSAG00000039599	TSPAN2B	tetraspanin 2b			-131112611090075	425296228147785	module3	NA	down	0
106576950	106576950	ENSSSAG00000044896	LTBP1	latent-transforming growth factor beta-binding protein 1-like; Latent transforming growth factor beta binding protein 1			-686926318012213	10865728208391	module4	NA	down	0
106571856	106571856	ENSSSAG00000068534	SLC6A6-like	sodium- and chloride-dependent taurine transporter-like			-447837904088547	209285820834936	module3	NA	down	0
100136484	100136484	ENSSSAG00000003722	GSTP1	glutathione S-transferase P			548638844033724	4.41048e+10	module2	NA	up	0
106572386	106572386	ENSSSAG00000066027	BICD2	protein bicaudal D homolog 2			461162480567201	692424123724931	module2	NA	up	0
106565223	106565223	ENSSSAG00000008094	QUO	uncharacterized LOC106565223; Quattro	115722264357623	2.14424e+10	896249586328613	959302243279073	module1	up	up	0
100196463	100196463	ENSSSAG00000056150	GSTR	glutathione S-transferase rho			620645366409428	712094649693203	module2	NA	up	0
106613387	106613387	ENSSSAG00000107742	PPP1R13L	protein phosphatase 1, regulatory subunit 13 like			498674754745688	4.27265e+10	module2	NA	up	0
100380301	100380301	ENSSSAG00000038956	CLCN3	chloride channel 3			669634460613482	621921295202513	module2	NA	up	0
106572395	106572395	ENSSSAG00000063523	FBXO6-like	F-box only protein 6-like			-100435561438585	717306142256206	module3	NA	down	0
106608880	106608880	ENSSSAG00000036393	AADAT	aminoadipate aminotransferase			780454649828178	155832905849928	module2	NA	up	0
106601230	106601230	ENSSSAG00000001559	CARD10	caspase recruitment domain-containing protein 10-like			107820816863052	254127295599131	module2	NA	up	0
106612362	106612362	ENSSSAG00000085941	TIMP2A	TIMP metallopeptidase inhibitor 2a			550478533033903	318691605241413	module2	NA	up	0
106588749	106588749	ENSSSAG00000108237	FKBP9	peptidyl-prolyl cis-trans isomerase FKBP9-like; FKBP prolyl isomerase 9			-768839472158246	765378473549203	module3	NA	down	0
106588200	106588200	ENSSSAG00000071403	RBMS3	RNA-binding motif, single-stranded-interacting protein 3			-639015945527884	593931221033954	module3	NA	down	0
106569863	106569863	ENSSSAG00000004830	CNDP2	cytosolic non-specific dipeptidase			519429055429935	422733735751715	module2	NA	up	0
106571269	106571269	ENSSSAG00000070858	COL12A1	collagen alpha-1(XII) chain			-109284720748806	732155895482481	module3	NA	down	0
106583084	106583084	ENSSSAG00000080772	SRSF3	serine/arginine-rich splicing factor 3			-551131840654313	324700467223533	module3	NA	down	0
106565629	106565629	ENSSSAG00000078351	CDK18	cyclin-dependent kinase 18			-110264186253419	9.75989e+07	module3	NA	down	0
106613377	106613377	ENSSSAG00000109961	EHD2B	EH-domain containing 2b			-645331320344122	217867002172216	module3	NA	down	0
106574130	106574130	ENSSSAG00000077997	ACAP2	arf-GAP with coiled-coil, ANK repeat and PH domain-containing protein 2			-511696881537653	769040844129769	module3	NA	down	0
106612408	106612408	ENSSSAG00000066029	RUFY2	RUN and FYVE domain containing 2			-717807843789976	291018950031254	module3	NA	down	0
106590474	106590474	ENSSSAG00000077020	ATP6V1A	V-type proton ATPase catalytic subunit A; ATPase H+ transporting V1 subunit A			977711126084564	36428342384787	module2	NA	up	0
106603975	106603975	ENSSSAG00000063558	GUSB	beta-glucuronidase			387058355035658	964544542647966	module2	NA	up	0
106589884	106589884	ENSSSAG00000058290	PLAUB	plasminogen activator, urokinase b			469375488461944	413982382936308	module2	NA	up	0
106585594	106585594	ENSSSAG00000079135	BMP1A	bone morphogenetic protein 1; bone morphogenetic protein 1a			-102232630387337	8.1203e+10	module3	NA	down	0
106605641	106605641	ENSSSAG00000045733	DYRK1B	dual specificity tyrosine-phosphorylation-regulated kinase 1B-like; Dual-specificity tyrosine-(Y)-phosphorylation regulated kinase 1B			-631092203447446	959817154756109	module3	NA	down	0
100380599	100380599	ENSSSAG00000081963	FAM162A	family with sequence similarity 162 member A			415230936620206	675672063242858	module2	NA	up	0
106613901	106613901	ENSSSAG00000066261	EPS15	epidermal growth factor receptor pathway substrate 15			-416015775054438	966279200190078	module3	NA	down	0
100380727	100380727	ENSSSAG00000048260	TKT	transketolase			824838095848564	181921511317962	module2	NA	up	0
106596129	106596129	ENSSSAG00000112186	COL6A2	collagen, type VI, alpha 2			-877450576173138	1.65251e+10	module3	NA	down	0
100380760	100380760	ENSSSAG00000079237	EPB41L2	erythrocyte membrane protein band 4.1 like 2			492116659938723	999225985324048	module2	NA	up	0
106605646	106605646	ENSSSAG00000051448	FZD6-like	frizzled-6-like			-651055365519736	244719331407994	module3	NA	down	0
106605648	106605648	ENSSSAG00000051437	CTHRC1-like	collagen triple helix repeat-containing protein 1			-73316993016538	161795545847548	module3	NA	down	0
106605647	106605647	ENSSSAG00000051430	SLC25A32	mitochondrial folate transporter/carrier; Solute carrier family 25 member 32			-720869891251514	402051363014624	module3	NA	down	0
106603952	106603952	ENSSSAG00000061898	MTMR4	myotubularin related protein 4			447317945887191	937845970508388	module2	NA	up	0
106572957	106572957	ENSSSAG00000117918	TKT-like	transketolase-like			100110406121268	53629059986667	module2	NA	up	0
106572955	106572955	ENSSSAG00000056524	TFE3A	transcription factor E3; Transcription factor binding to IGHM enhancer 3a			953151385974696	161182648558718	module2	NA	up	0
106594219	106594219	ENSSSAG00000114193	CTBP2	C-terminal-binding protein 2			-652819784631578	801129742465848	module3	NA	down	0
106613888	106613888	ENSSSAG00000063319	BCAR3	BCAR3 adaptor protein, NSP family member	569895412988858	92471072069758	554171949193501	48611527941675	module1	up	up	0
106595987	106595987	ENSSSAG00000039035	ATP6V1H	V-type proton ATPase subunit H; ATPase H+ transporting V1 subunit H			496718583271936	651785970651482	module2	NA	up	0
106579756	106579756	ENSSSAG00000121911	ACAA1	acetyl-CoA acyltransferase 1			56813421125216	951180119169599	module2	NA	up	0
106607148	106607148	ENSSSAG00000068357	CARD10	caspase recruitment domain-containing protein 10-like			711288772973554	245980228364111	module2	NA	up	0
100846955	100846955	ENSSSAG00000078316	LCP1	C1 family peptidase			525610159277786	323448979156172	module2	NA	up	0
106574692	106574692	ENSSSAG00000039983	BCOR	BCL-6 corepressor-like			584247987729899	48611527941675	module2	NA	up	0
106595984	106595984	ENSSSAG00000038500	EMILIN2A	elastin microfibril interfacer 2a			353827801799476	420561803242674	module2	NA	up	0
106571222	106571222	ENSSSAG00000040872	NFKBIA	NF-kappa-B inhibitor alpha	566901799468265	37255771729018	554121759466518	205147760095004	module2	up	up	0
106579751	106579751	ENSSSAG00000055301	PLOD2	procollagen-lysine,2-oxoglutarate 5-dioxygenase 2-like; Procollagen-lysine, 2-oxoglutarate 5-dioxygenase 2			-707777442379729	259372493389194	module3	NA	down	0
106585615	106585615	ENSSSAG00000088616	UBE2D4	ubiquitin-conjugating enzyme E2D 4 (putative)			-699124703961122	834600325898636	module3	NA	down	0
100195234	100195234	ENSSSAG00000041175	LIS1B	Lissencephaly-1 homolog B			410302391380407	633765265554764	module2	NA	up	0
106604481	106604481	ENSSSAG00000117028	GSR	glutathione reductase			857227331578998	5.82208e+08	module2	NA	up	0
106605021	106605021	ENSSSAG00000112951	TGFB2	transforming growth factor beta-2 proprotein; Transforming growth factor, beta 2	-642892190834876	841351402676458	-679662967781913	220784394966331	module4	down	down	0
106598856	106598856	ENSSSAG00000065158	RDH12	retinol dehydrogenase 12			775085719052547	487953430886391	module2	NA	up	0
106567903	106567903	ENSSSAG00000039031	SLCO2B1	solute carrier organic anion transporter family member 2B1	104007120487208	115737955416597	939788005629236	39781325055411	module1	up	up	0
106612225	106612225	ENSSSAG00000038700	NDFIP1	NEDD4 family-interacting protein 1-like; Nedd4 family interacting protein 1			351476177453737	996502856013793	module2	NA	up	0
106582518	106582518	ENSSSAG00000040232	ITGAV	integrin alpha-V			-360020635044091	861302513512514	module3	NA	down	0
106568437	106568437	ENSSSAG00000047303	UHRF2	E3 ubiquitin-protein ligase UHRF2			692467152043588	800181048847324	module2	NA	up	0
106583119	106583119	ENSSSAG00000108137	EFCC1	EF-hand and coiled-coil domain-containing protein 1			898415095235559	152373124938183	module2	NA	up	0
100380295	100380295	ENSSSAG00000067185	PYGB	phosphorylase, glycogen; brain			537943576768754	161795545847548	module2	NA	up	0
100380340	100380340	ENSSSAG00000039572	P4HA1	procollagen-proline, 2-oxoglutarate 4-dioxygenase (proline 4-hydroxylase), alpha polypeptide I			-72013016708105	992552316485585	module3	NA	down	0
106594971	106594971	ENSSSAG00000120159	NUAK1A	NUAK family SNF1-like kinase 1; NUAK family, SNF1-like kinase, 1a			-106504466134351	379476789509422	module3	NA	down	0
100194637	100194637	ENSSSAG00000109945	FTH1	ferritin, heavy polypeptide 1-1			63779269051884	108475273572198	module2	NA	up	0
106564536	106564536	ENSSSAG00000006143	LUC7L2	putative RNA-binding protein Luc7-like 2			-559010929177392	926815297352415	module3	NA	down	0
106561189	106561189	ENSSSAG00000078802	FRMD4A-like	FERM domain-containing protein 4A-like			-661301489864893	709229581529843	module3	NA	down	0
106605542	106605542	ENSSSAG00000096786	SPIRE1	protein spire homolog 1	953222485721532	2.11521e+10	58948355725372	605378871192908	module1	up	up	0
106579831	106579831	ENSSSAG00000073238	DBNLB	drebrin-like protein B			441863796178554	332416999953124	module2	NA	up	0
106612875	106612875	ENSSSAG00000001168	SLIT1	slit homolog 1 protein			-131838484858366	5.69172e+09	module3	NA	down	0
106584735	106584735	ENSSSAG00000071316	CGNL1	cingulin-like protein 1	837847024829546	575800050355085	591552618349313	845003889909483	module1	up	up	0
106573469	106573469	ENSSSAG00000051864	ELL2	RNA polymerase II elongation factor ELL2			-760973051202537	973725239698719	module3	NA	down	0
106563747	106563747	ENSSSAG00000007614	LMBRD2B	LMBR1 domain containing 2b			-545700138498581	94663313598671	module3	NA	down	0
100380417	100380417	ENSSSAG00000039467	GNSB	glucosamine (N-acetyl)-6-sulfatase (Sanfilippo disease IIID), b			360213315911827	238026536536509	module2	NA	up	0
100194959	100194959	ENSSSAG00000060617	FUT11	fucosyltransferase 11 (alpha (1,3) fucosyltransferase)			581080140469899	253366094522592	module2	NA	up	0
106595683	106595683	ENSSSAG00000088019	TMOD33	tropomodulin-3			392871952045476	737399612257505	module2	NA	up	0
100136916	100136916	ENSSSAG00000071998	CYP1A	cytochrome P450 1A	261875144430223	0.0103515	216038146912688	3630.4	module1	up	up	0
106583602	106583602	ENSSSAG00000067485	PLEKHG4B	pleckstrin homology domain-containing family G member 4B; Quattro [QUO]	107793725244335	3.38794e+06	697718653020098	318872933201716	module1	up	up	0
106609939	106609939	ENSSSAG00000005406	FAT1A	protocadherin Fat 1-like; FAT atypical cadherin 1a			504048549279391	908058175928679	module2	NA	up	0
106612914	106612914	ENSSSAG00000065367	MFSD1	major facilitator superfamily domain containing 1			664201756631774	903428553991643	module2	NA	up	0
100196702	100196702	ENSSSAG00000069060	G6PD	glucose-6-phosphate dehydrogenase			772574363639997	12662155630189	module2	NA	up	0
106573459	106573459	ENSSSAG00000051545	FRMD4A	FERM domain-containing protein 4A			-371058698874522	497848058952398	module4	NA	down	0
106613293	106613293	ENSSSAG00000117232	ARHGEF26	rho guanine nucleotide exchange factor 26	912697042197919	540908875558589	11453175427227	160798769353279	module2	up	up	0
106566182	106566182	ENSSSAG00000039620	SLC6A6B	sodium- and chloride-dependent taurine transporter; Solute carrier family 6 member 6b			-935398542489276	1.25664e+09	module3	NA	down	0
100380286	100380286	ENSSSAG00000006503	ACTR10	acyl-CoA synthetase long chain family member 1a			562860395133125	777241467941177	module2	NA	up	0
106584716	106584716	ENSSSAG00000089292	UBE2Q2	ubiquitin-conjugating enzyme E2 Q2			650045196826657	597979113146389	module2	NA	up	0
106588678	106588678	ENSSSAG00000070379	MATCAP2	uncharacterized protein KIAA0895-like; KIAA0895	124817212675247	158657907819232	120925504669983	157724970911988	module1	up	up	0
106560623	106560623	ENSSSAG00000053868	AMOTL2A	angiomotin-like 2a			524673979984594	96755850461881	module2	NA	up	0
100195232	100195232	ENSSSAG00000047340	TCN2	transcobalamin II			546523293582857	830023140482925	module1	NA	up	0
106611632	106611632	ENSSSAG00000091227	HOPX	HOP homeobox			-237124000727923	48611527941675	module3	NA	down	0
106579511	106579511	ENSSSAG00000055704	DDR1-like	epithelial discoidin domain-containing receptor 1-like			532936481958168	823117340507868	module2	NA	up	0
106592547	106592547	ENSSSAG00000010227	CTSD	cathepsin D			391628268636164	347795980320942	module2	NA	up	0
106581923	106581923	ENSSSAG00000047674	NAB1	NGFI-A-binding protein 1-like; NGFI-A binding protein 1b (EGR1 binding protein 1)			-595038080748983	934581580593634	module3	NA	down	0
106610950	106610950	ENSSSAG00000108826	CDCA4	cell division cycle-associated protein 4-like			-897214114315422	126570786203768	module3	NA	down	0
106576272	106576272	ENSSSAG00000050497	GNPTAB	N-acetylglucosamine-1-phosphate transferase subunits alpha and beta			512136032612115	431843154868708	module2	NA	up	0
106605192	106605192	ENSSSAG00000101693	ZFP36L2	mRNA decay activator protein ZFP36L2-A-like; ZFP36 ring finger protein like 2			-605936976523364	179514148660441	module3	NA	down	0
106611626	106611626	ENSSSAG00000073660	SPRY1	protein sprouty homolog 1; Sprouty homolog 1, antagonist of FGF signaling (Drosophila)			597445250846676	876677107873552	module2	NA	up	0
100380499	100380499	ENSSSAG00000081590	TIFA	TRAF2-binding protein			474030080191704	494855413555084	module2	NA	up	0
106576761	106576761	ENSSSAG00000067417	PLEKHH2	pleckstrin homology domain containing, family H (with MyTH4 domain) member 2	801751482602163	3.07918e+10	795248507046947	2.73757e+10	module1	up	up	0
106610956	106610956	ENSSSAG00000002230	EIF5	eukaryotic translation initiation factor 5			-519826615589062	755207600681509	module3	NA	down	0
106608215	106608215	ENSSSAG00000043385	ATP6V1D	V-type proton ATPase subunit D; ATPase H+ transporting V1 subunit D			596008961797935	209285820834936	module2	NA	up	0
106605143	106605143	ENSSSAG00000001376	CALM2A	calmodulin-1	842807737084386	1.96816e+09	919197168966386	4.49405e+07	module2	up	up	0
106589811	106589811	ENSSSAG00000008752	CILK1	serine/threonine-protein kinase ICK-like; Ciliogenesis associated kinase 1			654239379608593	177935699928463	module2	NA	up	0
100195018	100195018	ENSSSAG00000076429	GRNB	granulin b			520122580779565	392689580754046	module2	NA	up	0
106590181	106590181	ENSSSAG00000028702	ADD3	gamma-adducin; Adducin 3			-83079213568232	355709667585026	module3	NA	down	0
106592913	106592913	ENSSSAG00000062689	RBM47	RNA-binding protein 47			632008557658216	106999562213561	module2	NA	up	0
106604936	106604936	ENSSSAG00000047130	FAM13B	protein FAM13B; Family with sequence similarity 13 member B			662741877927747	745331199642008	module2	NA	up	0
106613295	106613295	ENSSSAG00000067993	ANXA11A	annexin A11a			-638710752160276	213499100542475	module3	NA	down	0
106607687	106607687	ENSSSAG00000076478	COL12A1	collagen alpha-1(XII) chain			-271903366951732	147569101388682	module3	NA	down	0
106588072	106588072	ENSSSAG00000045784	RHPN2	rhophilin, Rho GTPase binding protein 2			626734707949732	802996184775682	module2	NA	up	0
106608199	106608199	ENSSSAG00000121041	EXTL3	exostosin-like 3; Exostosin-like glycosyltransferase 3			833893751801996	47744615859917	module2	NA	up	0
100195124	100195124	ENSSSAG00000045480	PAI2B	Polyadenylate-binding protein-interacting protein 2B			558075384783167	633728586538679	module2	NA	up	0
106576771	106576771	ENSSSAG00000067124	STK32C	serine/threonine-protein kinase 32C-like; Serine/threonine kinase 32C			-874543251435391	241171060817445	module3	NA	down	0
106563179	106563179	ENSSSAG00000058809	PARP14-like	protein mono-ADP-ribosyltransferase PARP14-like			-604967946767075	112726095929754	module3	NA	down	0
106589425	106589425	ENSSSAG00000001857	LTBP2	latent-transforming growth factor beta-binding protein 2	351153500822752	41239496122797	436028718850892	9.74723e+10	module2	up	up	0
106564479	106564479	ENSSSAG00000007113	SMC3	structural maintenance of chromosomes protein 3			378644198057161	567458815308968	module2	NA	up	0
106586387	106586387	ENSSSAG00000059028	DGKG	diacylglycerol kinase beta			-104362656334928	2.00766e+08	module3	NA	down	0
106603853	106603853	ENSSSAG00000078016	HSPA4-like	heat shock 70 kDa protein 4-like			-479237816963256	434598864503077	module3	NA	down	0
106590348	106590348	ENSSSAG00000086566	PTPRMA	protein tyrosine phosphatase receptor type Ma			815977022851418	112106520074428	module2	NA	up	0
106589788	106589788	ENSSSAG00000077926	DST	dystonin			-380263790906526	687776689297498	module4	NA	down	0
106600591	106600591	ENSSSAG00000104111	RAP2B-like	ras-related protein Rap-2b-like	598091636592611	593587579805572	531769835634754	7292158585383	module1	up	up	0
106562245	106562245	ENSSSAG00000039325	CTSA	lysosomal protective protein; cathepsin a			742832705961525	268883289808584	module2	NA	up	0
106611593	106611593	ENSSSAG00000073271	TBC1D9B	TBC1 domain family member 9B			43678254353636	333775835665132	module2	NA	up	0
106563186	106563186	ENSSSAG00000050377	EWSR1A	EWS RNA-binding protein 1a			899190335777566	2.1985e+10	module2	NA	up	0
106563185	106563185	ENSSSAG00000118105	OSBP2	oxysterol-binding protein 2-like; Oxysterol binding protein 2			-755564993767779	147569101388682	module3	NA	down	0
106608745	106608745	ENSSSAG00000081111	KIRREL1A	kin of IRRE-like protein 1; Kirre like nephrin family adhesion molecule 1a			418395105303609	801129742465848	module2	NA	up	0
106613254	106613254	ENSSSAG00000068880	TIPARP	TCDD-inducible poly(ADP-ribose) polymerase	188837887750671	1620.07	140317835132948	6.30711e+06	module1	up	up	0
106608159	106608159	ENSSSAG00000009623	SUSD6	sushi domain containing 6			592525972352656	497848058952398	module1	NA	up	0
100195197	100195197	ENSSSAG00000068430	NARS1	syncoilin, intermediate filament protein; Asparaginyl-tRNA synthetase 1			293976504966677	697912623947791	module2	NA	up	0
106608163	106608163	ENSSSAG00000006421	THBS1B	thrombospondin-1; Thrombospondin 1b	751463315630269	113042438355335	473143526203851	800551793444745	module1	up	up	0
100195807	100195807	ENSSSAG00000044983	PEDS1	plasmanylethanolamine desaturase 1			-639945516845746	56925392110449	module3	NA	down	0
106603838	106603838	ENSSSAG00000068099	P4HA2	prolyl 4-hydroxylase subunit alpha-2			-941900225931668	256900314355518	module3	NA	down	0
106568813	106568813	ENSSSAG00000079384	COL5A1	collagen alpha-1(XI) chain-like			-625446439971668	4.3905e+10	module3	NA	down	0
100286607	100286607	ENSSSAG00000077309	CATL1	Cathepsin L1			56417815793509	4.27265e+10	module2	NA	up	0
106565014	106565014	ENSSSAG00000077942	SULT6B1-like	sulfotransferase 6B1-like			686272548725225	501295227641698	module2	NA	up	0
106611018	106611018	ENSSSAG00000101996	TMEM87A	transmembrane protein 87A			-100872383699731	266245040545849	module3	NA	down	0
106586563	106586563	ENSSSAG00000043505	CRIM1-like	cysteine-rich motor neuron 1 protein-like			-768154007536019	414101966975944	module4	NA	down	0
106584953	106584953	ENSSSAG00000071336	SPTBN1	spectrin beta chain, non-erythrocytic 1			429100029536512	396632911602016	module2	NA	up	0
106612109	106612109	ENSSSAG00000070730	MBLN3	muscleblind-like splicing regulator 3			-742173105006228	966680606539249	module3	NA	down	0
106583171	106583171	ENSSSAG00000043462	CYP1C2	cytochrome P450 1B1-like; Cytochrome P450, family 1, subfamily C, polypeptide 2	271711664292117	1013.65	154393695026626	123131001194512	module1	up	up	0
106587471	106587471	ENSSSAG00000060487	CD81A	CD81 antigen-like			-788310481665188	846425	module3	NA	down	0
106585017	106585017	ENSSSAG00000073727	ERAP2	endoplasmic reticulum aminopeptidase 2			765214432875415	330761221849119	module2	NA	up	0
106583235	106583235	ENSSSAG00000043462	CYP1C2	cytochrome P450 1B1-like	271711664292117	1013.65	154393695026626	123131001194512	module1	up	up	0
106571112	106571112	ENSSSAG00000040963	CDC42BPB	CDC42 binding protein kinase beta (DMPK-like)			38974989886806	755418539530188	module2	NA	up	0
106568000	106568000	ENSSSAG00000058211	SGCD	delta-sarcoglycan-like; Sarcoglycan, delta (dystrophin-associated glycoprotein)			-100337908296002	518146468743215	module3	NA	down	0
106612114	106612114	ENSSSAG00000083512	UBE2D2	ubiquitin-conjugating enzyme E2 D2			506609318763427	857715344182121	module2	NA	up	0
106563868	106563868	ENSSSAG00000007943	TRPC4A	short transient receptor potential channel 4-like; Transient receptor potential cation channel, subfamily C, member 4a			70216274785262	181680228494361	module2	NA	up	0
106582786	106582786	ENSSSAG00000043349	INF2	inverted formin 2	949213888288921	795617907077373	919861928971676	64422310596861	module2	up	up	0
100196094	100196094	ENSSSAG00000068420	DPP1	dipeptidyl peptidase 1			681668346862362	292286370183537	module2	NA	up	0
100196324	100196324	ENSSSAG00000078712	ST1S3	Cytosolic sulfotransferase 3	260360313763183	27792.3	162006315663519	7.48994e+10	module1	up	up	0
106576815	106576815	ENSSSAG00000052308	RAP11FIP2	rab11 family-interacting protein 2; RAB11 family interacting protein 2 (class I)			-100269917327408	621921295202513	module3	NA	down	0
106589749	106589749	ENSSSAG00000071980	THBS2A	thrombospondin 2a			698923231325878	434598864503077	module2	NA	up	0
106586903	106586903	ENSSSAG00000118502	CNGA4	cyclic nucleotide gated channel subunit alpha 4			846360555854496	205466213931087	module2	NA	up	0
106586906	106586906	ENSSSAG00000098274	unch	uncharacterized LOC106586906			711407047590424	651984401137607	module2	NA	up	0
106584341	106584341	ENSSSAG00000069315	HIVEP3B	transcription factor HIVEP3; HIVEP zinc finger 3b			-663619976833484	719709925855784	module4	NA	down	0
106568007	106568007	ENSSSAG00000055932	DBN1	drebrin-like			566998279118759	564027018364479	module2	NA	up	0
106573379	106573379	ENSSSAG00000077440	CAX2	cation/H+ exchanger protein 2			806722527364985	268132355746593	module2	NA	up	0
106560547	106560547	ENSSSAG00000091121	NEK7	serine/threonine-protein kinase Nek7-like; NIMA-related kinase 7			400500420862807	954158511268045	module2	NA	up	0
106575102	106575102	ENSSSAG00000056169	NRP2	neuropilin-2	-532224108867976	331124853329093	-511091038100227	209285820834936	module4	down	down	0
106575672	106575672	ENSSSAG00000117906	BCOR	BCL-6 corepressor			606836617237613	98297973973842	module2	NA	up	0
106588015	106588015	ENSSSAG00000009185	cps13c	vacuolar protein sorting 13 homolog C			334280765344571	779325532301837	module2	NA	up	0
106562198	106562198	ENSSSAG00000004092	CGNL1	cingulin-like 1			484976670193144	217867002172216	module2	NA	up	0
106611553	106611553	ENSSSAG00000046325	QDPRA	quinoid dihydropteridine reductase a			103741698032631	720.818	module2	NA	up	0
106575106	106575106	ENSSSAG00000056096	MBNL2A	muscleblind-like protein 2a			-101431664690521	303908625007554	module3	NA	down	0
106583032	106583032	ENSSSAG00000065112	IRIG1	leucine-rich repeats and immunoglobulin-like domains protein 1			-673885898961986	444901243417748	module3	NA	down	0
106599096	106599096	ENSSSAG00000003920	PLA2G4AA	cytosolic phospholipase A2; Phospholipase A2, group IVAa (cytosolic, calcium-dependent)			760899826289808	727788033309059	module2	NA	up	0
106568024	106568024	ENSSSAG00000010830	COL26A1	collagen alpha-1(XXVI) chain			-949221064170278	268132355746593	module3	NA	down	0
106613209	106613209	ENSSSAG00000096044	FZD4-like	frizzled-4-like	-763794338081041	879549032557517	-818266492579498	305244514199851	module4	down	down	0
106613208	106613208	ENSSSAG00000088618	PDGFD	platelet derived growth factor d	864582601922617	1.052e+10	122909707415854	14590.2	module2	up	up	0
106584612	106584612	ENSSSAG00000081960	TRIMM33-like	E3 ubiquitin-protein ligase TRIM33-like			634867810731751	319202958983184	module2	NA	up	0
106595110	106595110	ENSSSAG00000111585	ABCA3	phospholipid-transporting ATPase ABCA3			727171189885679	455453122529675	module2	NA	up	0
106611535	106611535	ENSSSAG00000015608	GSTP1	glutathione S-transferase P			401264023684468	867060954759776	module2	NA	up	0
106608611	106608611	ENSSSAG00000007723	USP53	inactive ubiquitin carboxyl-terminal hydrolase 53; Ubiquitin specific peptidase 53			64528324747588	238026536536509	module2	NA	up	0
106565466	106565466	ENSSSAG00000006727	LRP1-like	low-density lipoprotein receptor-related protein 1-like			383493422524718	774211100276286	module2	NA	up	0
106573350	106573350	ENSSSAG00000090776	CD44B	CD44 molecule (Indian blood group) b			-657408453566882	333238980375206	module3	NA	down	0
106573518	106573518	ENSSSAG00000047030	MROH1	maestro heat-like repeat-containing protein family member 1; Maestro heat-like repeat family member 1			547794238232311	439099285285059	module2	NA	up	0
106580680	106580680	ENSSSAG00000076502	MMP28	matrix metallopeptidase 28			910430352500344	456063	module2	NA	up	0
106604293	106604293	ENSSSAG00000076705	SEC20-like	vesicle transport protein SEC20-like; BCL2 interacting protein 1a [BNIP1A]			412791690944708	749996375298736	module2	NA	up	0
106565453	106565453	ENSSSAG00000066559	LIMA1	LIM domain and actin-binding protein 1			712903378951396	127330527839306	module2	NA	up	0
100195092	100195092	ENSSSAG00000058660	IER2	immediate early response 2			-731365855076187	392045541348419	module3	NA	down	0
100195372	100195372	ENSSSAG00000076836	CNN2	calponin 2			-576244934538186	842425709043825	module3	NA	down	0
100194586	100194586	ENSSSAG00000081441	HSP10	heat shock protein 10			514943801881982	444179683171119	module2	NA	up	0
106583477	106583477	ENSSSAG00000028144	LAMB3	laminin subunit beta-3			111185354242575	8.65882e+09	module2	NA	up	0
106612066	106612066	ENSSSAG00000042097	F8	coagulation factor VIII			17873174718814	487721261646348	module2	NA	up	0
100195201	100195201	ENSSSAG00000063203	ACO1	aconitase 1, soluble			499827536877361	462887295931515	module2	NA	up	0
106612067	106612067	ENSSSAG00000042053	MORC3	MORC family CW-type zinc finger protein 3			616976207614677	485080352852201	module2	NA	up	0
106578507	106578507	ENSSSAG00000047314	ALDH [mt]	aldehyde dehydrogenase, mitochondrial			836805560537591	203421775831014	module2	NA	up	0
100136527	100136527	ENSSSAG00000068263	SLC6A6	solute carrier family 6 (neurotransmitter transporter, taurine), member 6			-100724020547988	826675957087155	module3	NA	down	0
106562280	106562280	ENSSSAG00000074760	SEC11A	protein transport protein Sec31A-like; SEC31 homolog A, COPII coat complex component			-470568472941999	620921964609538	module3	NA	down	0
106610551	106610551	ENSSSAG00000005163	PMP22	peripheral myelin protein 22			-607489203497793	605378871192908	module3	NA	down	0
106565448	106565448	ENSSSAG00000066064	CDK4	cyclin-dependent kinase 4-like			312530498135035	547769092457875	module2	NA	up	0
106564812	106564812	ENSSSAG00000052793	SIPA1L2	signal-induced proliferation-associated 1-like protein 2			515276487115594	496610823533697	module2	NA	up	0
106601018	106601018	ENSSSAG00000086386	HSP70-like	heat shock 70 kDa protein-like			-572767013402698	260138584895704	module3	NA	down	0
106608629	106608629	ENSSSAG00000040278	PPP3CA	serine/threonine-protein phosphatase 2B catalytic subunit; Protein phosphatase 3 catalytic subunit alpha			-625472128462343	277972012823446	module3	NA	down	0
106585059	106585059	ENSSSAG00000079627	CLTCL1	clathrin heavy chain 1; Clathrin, heavy chain-like 1			528269079696463	166607488657716	module2	NA	up	0
100196315	100196315	ENSSSAG00000040405	PLOD3	procollagen-lysine, 2-oxoglutarate 5-dioxygenase 3			-542483359189672	48853120634734	module3	NA	down	0
106587969	106587969	ENSSSAG00000027269	CTSD	cathepsin D			527889322464629	36746718766606	module2	NA	up	0
106582916	106582916	ENSSSAG00000081663	RBM38	RNA-binding protein 38	942645733850079	2.56529e+10	74124967924236	874072283174258	module1	up	up	0
106564370	106564370	ENSSSAG00000101100	LDB1	LIM domain-binding protein 1			347058855065934	569819984716292	module2	NA	up	0
106604247	106604247	ENSSSAG00000000139	WDFY4	WDFY family member 4			397096826680965	954158511268045	module2	NA	up	0
106564366	106564366	ENSSSAG00000096361	TMC6	transmembrane channel-like protein 6	679657961680613	999842333260749	74111047881848	238026536536509	module2	up	up	0
106585070	106585070	ENSSSAG00000009135	SLC23A2	solute carrier family 23 member 2-like; Solute carrier family 23 member 2	944064525277475	9.71692e+09	614402148260151	294370463861764	module1	up	up	0
106587401	106587401	ENSSSAG00000106696	CTSA-like	lysosomal protective protein-like; cathepsin a-like			570616504895185	840978189887196	module2	NA	up	0
106581809	106581809	ENSSSAG00000076222	BAZ2B	bromodomain adjacent to zinc finger domain protein 2B			-719713269880198	842425709043825	module3	NA	down	0
106612654	106612654	ENSSSAG00000090409	unch	uncharacterized LOC106612654			-824918735921761	244302859778653	module3	NA	down	0
106585072	106585072	ENSSSAG00000061181	LAP2	putative aminopeptidase W07G4.4			503227251778643	254998021994229	module2	NA	up	0
106612653	106612653	ENSSSAG00000004629	RAP1GAP2	rap1 GTPase-activating protein 2			-998928958545627	121021396672623	module3	NA	down	0
106589680	106589680	ENSSSAG00000072775	TNFAIP3	tumor necrosis factor, alpha-induced protein 3	58859391966287	290224474145573	694181559802264	164090422662114	module2	up	up	0
106581813	106581813	ENSSSAG00000075857	PKP4	plakophilin-4			516015050845894	2.38775e+10	module2	NA	up	0
106563264	106563264	ENSSSAG00000055784	GPSM1B	G-protein-signaling modulator 1; G protein signaling modulator 1b			-72941447860026	84051344904842	module3	NA	down	0
106560895	106560895	ENSSSAG00000007588	unch	uncharacterized LOC106560895	20602218729479	1.2622e+08	240144293700692	104477	module1	up	up	0
106580654	106580654	ENSSSAG00000003077	AP2MU	AP-2 complex subunit mu-like			440978615509165	801129742465848	module2	NA	up	0
106604273	106604273	ENSSSAG00000055555	unch	uncharacterized LOC106604273			789184587808342	123274853474766	module2	NA	up	0
106595617	106595617	ENSSSAG00000092621	CACNA2D1A	voltage-dependent calcium channel subunit alpha-2/delta-1-like; Calcium channel, voltage-dependent, alpha 2/delta subunit 1a			-498880803235383	840978189887196	module3	NA	down	0
106608088	106608088	ENSSSAG00000040472	ARP10	actin-related protein 10			730940492333784	518146468743215	module2	NA	up	0
106565426	106565426	ENSSSAG00000106221	CTSZ	cathepsin Z			462794594910394	147569101388682	module2	NA	up	0
106612655	106612655	ENSSSAG00000057363	MYO1C	unconventional myosin-Ic; Myosin IC			-372265575049775	734808533267587	module3	NA	down	0
106600993	106600993	ENSSSAG00000097349	VAT1	synaptic vesicle membrane protein VAT-1 homolog; Vesicle amine transport 1			670092780780071	862483303858719	module2	NA	up	0
100196357	100196357	ENSSSAG00000004286	TDX	Peroxiredoxin			577583969769434	7.48994e+10	module2	NA	up	0
100195110	100195110	ENSSSAG00000005446	HGFA	hepatocyte growth factor a			-152471637968195	675672063242858	module3	NA	down	0
106564349	106564349	ENSSSAG00000097938	PYCR1B	pyrroline-5-carboxylate reductase 1, mitochondrial-like; Pyrroline-5-carboxylate reductase 1b			-436988732674943	774211100276286	module4	NA	down	0
106565421	106565421	ENSSSAG00000054114	CYB5R1	NADH-cytochrome b5 reductase 3; Cytochrome b5 reductase 1			420624248393341	63617211930308	module2	NA	up	0
100194934	100194934	ENSSSAG00000079484	PDIA5	protein disulfide isomerase family A, member 5			-430357006179554	800181048847324	module3	NA	down	0
106567107	106567107	ENSSSAG00000104939	ATP6AP1B	V-type proton ATPase subunit S1-like; ATPase H+ transporting accessory protein 1b			46806680535631	166119583315485	module2	NA	up	0
106568816	106568816	ENSSSAG00000053676	SEPT2	septin-2B; Septin 2			399386941580721	748824202051235	module2	NA	up	0
106590226	106590226	ENSSSAG00000066254	ANXA13	annexin A13			-608460631765394	161795545847548	module3	NA	down	0
106567099	106567099	ENSSSAG00000040618	PKIG	cAMP-dependent protein kinase inhibitor gamma; Protein kinase (cAMP-dependent, catalytic) inhibitor gamma	105336924672211	3.5739e+10	986544044696253	9.72798e+10	module1	up	up	0
106589658	106589658	ENSSSAG00000120848	ACTA1B	actin, alpha skeletal muscle 2-like; actin alpha 1, skeletal muscle b			-775959750080396	220784394966331	module3	NA	down	0
106586824	106586824	ENSSSAG00000037585	COL5A2A	collagen alpha-2(V) chain			-390503776286142	147569101388682	module3	NA	down	0
106560916	106560916	ENSSSAG00000073368	SMPD3	sphingomyelin phosphodiesterase 3			463875134821805	653616780837152	module2	NA	up	0
106602056	106602056	ENSSSAG00000083367	ENGASE	endo-beta-N-acetylglucosaminidase			615806222587994	830023140482925	module2	NA	up	0
106593005	106593005	ENSSSAG00000120962	SHC1	SHC-transforming protein 1; SHC (Src homology 2 domain containing) transforming protein 1			447899746129346	316348006026388	module2	NA	up	0
106582302	106582302	ENSSSAG00000098007	RALB-like	ras-related protein Ral-B-like			-525408440119689	563752026323368	module3	NA	down	0
106613130	106613130	ENSSSAG00000101149	SLC25A36A-like	solute carrier family 25 member 36-A-like			-885711398496304	238026536536509	module3	NA	down	0
106573748	106573748	ENSSSAG00000071348	COL12A1A	collagen alpha-1(XII) chain			-145362763575967	679835774273441	module3	NA	down	0
106582865	106582865	ENSSSAG00000081205	SEMA3FB	sema domain, immunoglobulin domain (Ig), short basic domain, secreted, (semaphorin) 3Fb			-894682957832793	640998372455678	module3	NA	down	0
106591766	106591766	ENSSSAG00000009030	SYNPO-like	synaptopodin-like			523857307738321	238026536536509	module2	NA	up	0
106583328	106583328	ENSSSAG00000112160	RABAC1	prenylated Rab acceptor protein 1-like			-104264769559264	5.22294e+10	module3	NA	down	0
106562143	106562143	ENSSSAG00000004651	LOXL1	lysyl oxidase homolog 1; Lysyl oxidase-like 1			714668400604482	485870129958409	module2	NA	up	0
106579045	106579045	ENSSSAG00000105272	CH25H	cholesterol 25-hydroxylase			754359384437894	230294079917777	module2	NA	up	0
106565400	106565400	ENSSSAG00000045620	ARFGAP1-like	ADP-ribosylation factor GTPase-activating protein 1-like			-688542768533997	793361803496942	module3	NA	down	0
106600195	106600195	ENSSSAG00000041881	unch	uncharacterized si:ch211-91p5.3	63371282416294	2.58388e+09	356995334713981	628941565413849	module1	up	up	0
106603269	106603269	ENSSSAG00000056880	FUCA2	alpha-L-fucosidase 2			607996792998325	267702287217893	module2	NA	up	0
106565996	106565996	ENSSSAG00000042194	TARDBP	TAR DNA-binding protein 43; TAR DNA binding protein			-624416383757264	333238980375206	module3	NA	down	0
106587345	106587345	ENSSSAG00000080896	ALDH1A2	retinal dehydrogenase 2; Aldehyde dehydrogenase 1 family, member A2			901214718026385	2.387e+08	module2	NA	up	0
100380448	100380448	ENSSSAG00000008236	PI4K2A	phosphatidylinositol 4-kinase type 2 alpha			69143295923913	354912595115858	module2	NA	up	0
106601496	106601496	ENSSSAG00000000335	RADIL	ras-associating and dilute domain-containing protein			445993616157535	68138466074362	module2	NA	up	0
106573171	106573171	ENSSSAG00000076090	SRGAP1A	SLIT-ROBO Rho GTPase-activating protein 1; SLIT-ROBO Rho GTPase activating protein 1a			-415724319073666	332416999953124	module3	NA	down	0
106605337	106605337	ENSSSAG00000072368	PTPN23	tyrosine-protein phosphatase non-receptor type 23-like; Protein tyrosine phosphatase non-receptor type 23			541085989238173	498501808004415	module2	NA	up	0
106567074	106567074	ENSSSAG00000077585	LIMA1A	LIM domain and actin-binding protein 1-like; LIM domain and actin binding 1a			437292514845715	166607488657716	module2	NA	up	0
106578351	106578351	ENSSSAG00000015471	HAS1	hyaluronan synthase 1-like; Hyaluronan synthase 1			-584199577067305	374183647842568	module3	NA	down	0
106570981	106570981	ENSSSAG00000045598	SMARCA2	SWI/SNF related, matrix associated, actin dependent regulator of chromatin, subfamily a, member 2			414905033214158	412923511896699	module2	NA	up	0
106578085	106578085	ENSSSAG00000002856	FPR1	formyl peptide receptor 1			549175376845019	307025172547548	module1	NA	up	0
100846961	100846961	ENSSSAG00000083038	MAP1LC3B	microtubule-associated protein 1 light chain 3 beta			51566051559468	905458157862349	module2	NA	up	0
106587337	106587337	ENSSSAG00000072531	MYO1EA	unconventional myosin-Ie; Myosin Iea			-494435110520962	830023140482925	module3	NA	down	0
100194989	100194989	ENSSSAG00000053430	SNX9B	sorting nexin 9b			312150285745509	929909587811312	module2	NA	up	0
106564871	106564871	ENSSSAG00000064490	PITPNC1	cytoplasmic phosphatidylinositol transfer protein 1			-492161663785563	307025172547548	module3	NA	down	0
106565981	106565981	ENSSSAG00000039967	HYAL2	hyaluronidase-2	702284748666109	660590578401026	813549604743675	717306142256206	module2	up	up	0
106570103	106570103	ENSSSAG00000005912	S100A5-like	protein S100-A5-like			491254083128781	146036570898068	module2	NA	up	0
106561621	106561621	ENSSSAG00000041236	STRBP	spermatid perinuclear RNA binding protein	897108177310075	1.052e+10	111614933513706	653950	module2	up	up	0
106612705	106612705	ENSSSAG00000043543	BLVRB	flavin reductase (NADPH); Biliverdin reductase B			703847911973676	573728070711016	module2	NA	up	0
106565379	106565379	ENSSSAG00000081119	LOXL2A	lysyl oxidase homolog 2A-like; Lysyl oxidase-like 2a			-457925753822801	332416999953124	module3	NA	down	0
106582201	106582201	ENSSSAG00000078815	ITGA4	integrin alpha-4-like; Integrin alpha 4			120870646772957	628978716263393	module2	NA	up	0
106579452	106579452	ENSSSAG00000008158	SH3KBP1	SH3-domain kinase binding protein 1			416213765371747	34557401442329	module2	NA	up	0
106583045	106583045	ENSSSAG00000040212	MAP7D1A	MAP7 domain-containing protein 1; MAP7 domain containing 1			528982372944045	646149942775347	module2	NA	up	0
106579454	106579454	ENSSSAG00000006165	TFR1B	transferrin receptor 1b			406325457470249	633765265554764	module2	NA	up	0
106609547	106609547	ENSSSAG00000004762	SNX29	sorting nexin-29-like; Sorting nexin 29			680431018050488	279159941491961	module2	NA	up	0
106598864	106598864	ENSSSAG00000046923	AMOTL2A	angiomotin-like 2a			850469562940403	2.38775e+10	module2	NA	up	0
106572186	106572186	ENSSSAG00000047358	AGRN	agrin			490561586904391	6.91715e+09	module2	NA	up	0
106589612	106589612	ENSSSAG00000046776	FASN-like	fatty acid synthase-like			732152787911004	347795980320942	module2	NA	up	0
106611979	106611979	ENSSSAG00000047778	HSPA9 [mt]	stress-70 protein, mitochondrial			-422777982119112	981529439797206	module3	NA	down	0
106613072	106613072	ENSSSAG00000032055	SERINH1B	serpin H1; Serpin peptidase inhibitor, clade H			-568758973345489	830023140482925	module3	NA	down	0
106570960	106570960	ENSSSAG00000044965	PSAT1	phosphoserine aminotransferase 1			33652650274605	555654500471538	module2	NA	up	0
106581152	106581152	ENSSSAG00000065655	NCAM1B	neural cell adhesion molecule 1-like			954932067725064	11689826984114	module2	NA	up	0
106589037	106589037	ENSSSAG00000070370	SGK1	serine/threonine-protein kinase Sgk1			984744973312021	288722571682418	module2	NA	up	0
106564896	106564896	ENSSSAG00000046838	TRIM25	E3 ubiquitin/ISG15 ligase TRIM25			-801725458465002	444179683171119	module3	NA	down	0

## Sheet: Core
Supplementary file 4. GRN summary of DEGs shared between 24- and 48-hpi. Log2FC: Log2(Fold change), padj: Adjusted p-value, Cluster: classification by clustering by gene expression patterns, Expression_(24/48): Expression pattern at a determined infection time, Outdegree: Outdegree connectivity obtained with NetworkAnalyzer from Cytoscape.
shared name	name	ENSEMBL_GID	Assigned_Gene_symbol	Product	24-hpi_Log2FC	24-hpi_padj	48-hpi_Log2FC	48-hpi_padj	module	Expression_24	Expression_48	Outdegree
106584735	106584735	ENSSSAG00000071316	KLF17	Krueppel-like factor 4	132857409315578	1.3565e+09	131771342750423	9.85227e+08	module1	up	up	29
106613208	106613208	ENSSSAG00000088618	NOTCH3	neurogenic locus notch homolog protein 2-like; Notch receptor 3	-713251552892321	874440272260242	-926278707161987	6.94513e+07	module4	down	down	20
106583607	106583607	ENSSSAG00000076879	WT1B	Wilms tumor protein homolog; WT1 transcription factor b	651167801358925	50441787855628	641945702709039	281874476181369	module2	up	up	12
106605542	106605542	ENSSSAG00000096786	AHR2B	aryl hydrocarbon receptor 2 beta	861428689548651	651134125586108	891690726230291	204938253336979	module2	up	up	11
100136407	100136407	ENSSSAG00000081485	NFATC1	nuclear factor of activated T-cells, cytoplasmic 1; Nuclear factor of activated T cells 1	-101107277095379	401762515833249	-133356316120097	7.48994e+10	module3	down	down	10
106589425	106589425	ENSSSAG00000001857	DLX3B	distal-less homeobox gene 3b	631776936213491	230984709688042	502487900741101	807505111188531	module1	up	up	8
106562417	106562417	ENSSSAG00000049988	MAFBA	v-maf avian musculoaponeurotic fibrosarcoma oncogene homolog Ba	183437565186168	20600.9	171894927540124	347539	module1	up	up	7
106562416	106562416	ENSSSAG00000068444	FOXF1	forkhead box protein F1	598197605804851	337521716449736	672756830750041	411116927682051	module2	up	up	5
106560895	106560895	ENSSSAG00000007588	CGNL1	cingulin-like protein 1	837847024829546	575800050355085	591552618349313	845003889909483	module1	up	up	0
106564720	106564720	ENSSSAG00000115420	PDGFD	platelet derived growth factor d	864582601922617	1.052e+10	122909707415854	14590.2	module2	up	up	0
106589680	106589680	ENSSSAG00000072775	SPIRE1	protein spire homolog 1	953222485721532	2.11521e+10	58948355725372	605378871192908	module1	up	up	0
106564686	106564686	ENSSSAG00000035206	LTBP2	latent-transforming growth factor beta-binding protein 2	351153500822752	41239496122797	436028718850892	9.74723e+10	module2	up	up	0
106581954	106581954	ENSSSAG00000080390	SLC6A2-like	sodium-dependent noradrenaline transporter-like	487316886169607	206589329706472	685928277625283	1.65495e+09	module2	up	up	0
106564685	106564685	ENSSSAG00000057247	MMP2	72 kDa type IV collagenase	656029391366579	307905591159436	919190654479214	4.43742e+09	module2	up	up	0
106585070	106585070	ENSSSAG00000009135	unch	uncharacterized LOC106560895	20602218729479	1.2622e+08	240144293700692	104477	module1	up	up	0
106566791	106566791	ENSSSAG00000076913	CXCL11-like	C-X-C motif chemokine 11-like	860399999044843	4.64394e+09	101675102924546	1.30538e+07	module2	up	up	0
106561621	106561621	ENSSSAG00000041236	TNFAIP3	tumor necrosis factor, alpha-induced protein 3	58859391966287	290224474145573	694181559802264	164090422662114	module2	up	up	0
106569090	106569090	ENSSSAG00000054684	PNPLA6	patatin-like phospholipase domain-containing protein 6	108782641156349	1.00336e+10	825540018894745	647804003755655	module1	up	up	0
106564366	106564366	ENSSSAG00000096361	UGT	UDP-glucuronosyltransferase	497823504921871	1.71516e-18	396214154139715	1.42013e-06	module1	up	up	0
106565981	106565981	ENSSSAG00000039967	MYH9A	myosin-9; Myosin, heavy chain 9a, non-muscle	284997334658556	867.499	264190463465291	31655.8	module1	up	up	0
106567903	106567903	ENSSSAG00000039031	SLC23A2	solute carrier family 23 member 2-like; Solute carrier family 23 member 2	944064525277475	9.71692e+09	614402148260151	294370463861764	module1	up	up	0
106605143	106605143	ENSSSAG00000001376	SEMA3AB	semaphorin-3ab	371589074156588	423901928325038	423846254015199	379476789509422	module2	up	up	0
106601783	106601783	ENSSSAG00000066504	STRBP	spermatid perinuclear RNA binding protein	897108177310075	1.052e+10	111614933513706	653950	module2	up	up	0
106612383	106612383	ENSSSAG00000108574	TMC6	transmembrane channel-like protein 6	679657961680613	999842333260749	74111047881848	238026536536509	module2	up	up	0
100196324	100196324	ENSSSAG00000078712	HYAL2	hyaluronidase-2	702284748666109	660590578401026	813549604743675	717306142256206	module2	up	up	0
106587217	106587217	ENSSSAG00000071443	SLCO2B1	solute carrier organic anion transporter family member 2B1	104007120487208	115737955416597	939788005629236	39781325055411	module1	up	up	0
106576761	106576761	ENSSSAG00000067417	CALM2A	calmodulin-1	842807737084386	1.96816e+09	919197168966386	4.49405e+07	module2	up	up	0
100195312	100195312	ENSSSAG00000076115	GPHNA	gephyrin-like; Gephyrin a	68756479796262	114792301077213	5484191153584	570309121443937	module1	up	up	0
106607875	106607875	ENSSSAG00000088230	BMP16	bone morphogenetic protein 4-like; bone morphogenetic protein 16	165008331331848	3.60709	130716764077392	1.35652e+06	module1	up	up	0
106582786	106582786	ENSSSAG00000043349	ST1S3	Cytosolic sulfotransferase 3	260360313763183	27792.3	162006315663519	7.48994e+10	module1	up	up	0
106582916	106582916	ENSSSAG00000081663	NPTNB	neuroplastin-like; Neuroplastin b	775055102246649	434006162763319	915968902983291	273393715563056	module1	up	up	0
106565223	106565223	ENSSSAG00000008094	PLEKHH2	pleckstrin homology domain containing, family H (with MyTH4 domain) member 2	801751482602163	3.07918e+10	795248507046947	2.73757e+10	module1	up	up	0
106605129	106605129	ENSSSAG00000041522	SQSTM	Sequestosome-1	427954939794498	781935469530648	436333987869928	294370463861764	module1	up	up	0
106571222	106571222	ENSSSAG00000040872	TNFRSF21	tumor necrosis factor receptor superfamily member 21-like; Tumor necrosis factor receptor superfamily, member 21	619298108382684	159024858290833	53392160801951	608993387229115	module2	up	up	0
106566399	106566399	ENSSSAG00000042609	INF2	inverted formin 2	949213888288921	795617907077373	919861928971676	64422310596861	module2	up	up	0
106583235	106583235	ENSSSAG00000043462	RBM38	RNA-binding protein 38	942645733850079	2.56529e+10	74124967924236	874072283174258	module1	up	up	0
106582078	106582078	ENSSSAG00000118009	QUO	uncharacterized LOC106565223; Quattro	115722264357623	2.14424e+10	896249586328613	959302243279073	module1	up	up	0
106583171	106583171	ENSSSAG00000043462	MAP7D1	MAP7 domain-containing protein 1; MAP7 domain containing 1	507706749667639	50441787855628	663324438141837	9.04738e+10	module2	up	up	0
106605617	106605617	ENSSSAG00000057028	NFKBIA	NF-kappa-B inhibitor alpha	566901799468265	37255771729018	554121759466518	205147760095004	module2	up	up	0
106613888	106613888	ENSSSAG00000063319	MMP9-like	matrix metalloproteinase-9-like	792963191425939	187521945936417	106602628883993	4.32511e+07	module2	up	up	0
106600195	106600195	ENSSSAG00000041881	CYP1C2	cytochrome P450 1B1-like	271711664292117	1013.65	154393695026626	123131001194512	module1	up	up	0
106577694	106577694	ENSSSAG00000084211	CX30.3	gap junction beta-2 protein-like; Connexin 30.3	901605985344978	578105940155847	109941909424649	8.63409e+09	module2	up	up	0
106588678	106588678	ENSSSAG00000070379	CYP1C2	cytochrome P450 1B1-like; Cytochrome P450, family 1, subfamily C, polypeptide 2	271711664292117	1013.65	154393695026626	123131001194512	module1	up	up	0
106587265	106587265	ENSSSAG00000066212	APLP1	amyloid beta precursor like protein 1-like	557126969802354	2.42368e+09	637949923149754	1.30538e+07	module2	up	up	0
106613293	106613293	ENSSSAG00000117232	BCAR3	BCAR3 adaptor protein, NSP family member	569895412988858	92471072069758	554171949193501	48611527941675	module1	up	up	0
106608163	106608163	ENSSSAG00000006421	unch	uncharacterized si:ch211-91p5.3	63371282416294	2.58388e+09	356995334713981	628941565413849	module1	up	up	0
100196806	100196806	ENSSSAG00000008047	CLDN7A	claudin-7-A	968472524334722	58499.6	611742220056605	123131001194512	module1	up	up	0
106612300	106612300	ENSSSAG00000067390	MATCAP2	uncharacterized protein KIAA0895-like; KIAA0895	124817212675247	158657907819232	120925504669983	157724970911988	module1	up	up	0
106583602	106583602	ENSSSAG00000067485	PIEZO1	piezo-type mechanosensitive ion channel component 1	599258405435897	198441492730383	785812905712859	8.31433e+09	module2	up	up	0
100136916	100136916	ENSSSAG00000071998	ARHGEF26	rho guanine nucleotide exchange factor 26	912697042197919	540908875558589	11453175427227	160798769353279	module2	up	up	0
106613254	106613254	ENSSSAG00000068880	THBS1B	thrombospondin-1; Thrombospondin 1b	751463315630269	113042438355335	473143526203851	800551793444745	module1	up	up	0
106601274	106601274	ENSSSAG00000017188	G12	Gastrulation-specific protein G12	89012383301609	199278815510524	100854287249288	8.31433e+09	module1	up	up	0
106566550	106566550	ENSSSAG00000009538	GATD3-like [mt]	glutamine amidotransferase-like class 1 domain-containing protein 3, mitochondrial	53153154903292	599148300644118	935699375668654	4.32511e+07	module2	up	up	0
106567099	106567099	ENSSSAG00000040618	PLEKHG4B	pleckstrin homology domain-containing family G member 4B; Quattro [QUO]	107793725244335	3.38794e+06	697718653020098	318872933201716	module1	up	up	0
106600591	106600591	ENSSSAG00000104111	CYP1A	cytochrome P450 1A	261875144430223	0.0103515	216038146912688	3630.4	module1	up	up	0
106587373	106587373	ENSSSAG00000111023	TIPARP	TCDD-inducible poly(ADP-ribose) polymerase	188837887750671	1620.07	140317835132948	6.30711e+06	module1	up	up	0
106587831	106587831	ENSSSAG00000023980	PKIG	cAMP-dependent protein kinase inhibitor gamma; Protein kinase (cAMP-dependent, catalytic) inhibitor gamma	105336924672211	3.5739e+10	986544044696253	9.72798e+10	module1	up	up	0
100196207	100196207	ENSSSAG00000040653	RAP2B-like	ras-related protein Rap-2b-like	598091636592611	593587579805572	531769835634754	7292158585383	module1	up	up	0
100195799	100195799	ENSSSAG00000053863	TNR5	Tumor necrosis factor receptor superfamily member 5	964846965753239	113042438355335	840085399850633	562412945885871	module1	up	up	0
