# Supplementary material for: KLF17 is an important regulatory component of the transcriptomic response of Atlantic salmon macrophages to Piscirickettsia salmonis infection
Source: Front Immunol. 2023 Dec 14;14:1264599. doi: 10.3389/fimmu.2023.1264599 (PMC10755876; doi:10.3389/fimmu.2023.1264599)
Supplement: Supplementary File 1 — rRNA sequences of Atlantic salmon.txt. [file DataSheet_1.zip › Supplementary File 6.xls]

## Sheet: Supplementary file 6
Supplementary file 6: 24-hpi network GO annotation.
GO analysis of the DEGs from each module in the 24-hpi network
We show the GO Ids for enriched GO terms considering Biological Processe and Molecular Function annotations, the term and group p-values and corrected p-values, GO levels, % of associated genes, number of genes and ID of the genes found for each overrepresented term

## Sheet: Module 1
ID	Term	Ontology Source	Term PValue	Term PValue Corrected with Bonferroni step down	Group PValue	Group PValue Corrected with Bonferroni step down	GOLevels	GOGroups	% Associated Genes	Nr. Genes	Associated Genes Found
GO:0002063	chondrocyte development	GO_BiologicalProcess-EBI-QuickGO-GOA_06.11.2017_00h00	0.00695771	0.0278308	0.00695771	0.0278308	[4, 5, 6, 7, 8]	Group06	33.3333	1	[LOC106585519]
GO:0005018	platelet-derived growth factor alpha-receptor activity	GO_MolecularFunction-EBI-QuickGO-GOA_06.11.2017_00h00	0.0046438	0.023219	0.0046438	0.023219	[7, 8, 9]	Group05	50	1	[pdgfra]
GO:0005369	taurine:sodium symporter activity	GO_MolecularFunction-EBI-QuickGO-GOA_06.11.2017_00h00	0.0092663	0.0277989	0.0092663	0.0277989	[5, 6, 7, 8, 9, 11]	Group01	25	1	[slc6a6]
GO:0005720	nuclear heterochromatin	GO_CellularComponent-EBI-QuickGO-GOA_06.11.2017_00h00	0.0092663	0.0277989	0.000190082	0.00133058	[6, 7, 8, 9, 10, 11, 12, 13]	Group09	25	1	[cyp1a]
GO:0006596	polyamine biosynthetic process	GO_BiologicalProcess-EBI-QuickGO-GOA_06.11.2017_00h00	0.023007	0.023007	0.023007	0.023007	[7, 8]	Group02	10	1	[odc1]
GO:0006777	Mo-molybdopterin cofactor biosynthetic process	GO_BiologicalProcess-EBI-QuickGO-GOA_06.11.2017_00h00	0.023007	0.023007	0.023007	0.023007	[4, 5, 6, 7, 8, 9]	Group04	10	1	[LOC106601783]
GO:0009925	basal plasma membrane	GO_CellularComponent-EBI-QuickGO-GOA_06.11.2017_00h00	0.0092663	0.0277989	0.000190082	0.00133058	[3, 4, 5, 6, 7, 8]	Group09	25	1	[cyp1a]
GO:0015882	L-ascorbic acid transport	GO_BiologicalProcess-EBI-QuickGO-GOA_06.11.2017_00h00	0.0092663	0.0277989	0.0092663	0.0277989	[5, 7, 8]	Group07	25	1	[LOC106585070]
GO:0030218	erythrocyte differentiation	GO_BiologicalProcess-EBI-QuickGO-GOA_06.11.2017_00h00	0.0161603	0.0323207	0.0161603	0.0323207	[4, 5, 6, 7, 8, 9]	Group03	14.2857	1	[LOC106586953]
GO:0031528	microvillus membrane	GO_CellularComponent-EBI-QuickGO-GOA_06.11.2017_00h00	0.0046438	0.023219	0.000190082	0.00133058	[4, 5, 6, 7, 8]	Group09	50	1	[cyp1a]
GO:0032324	molybdopterin cofactor biosynthetic process	GO_BiologicalProcess-EBI-QuickGO-GOA_06.11.2017_00h00	0.0092663	0.0277989	0.023007	0.023007	[5, 6, 7, 8, 9, 10, 11]	Group04	25	1	[LOC106601783]
GO:0032846	positive regulation of homeostatic process	GO_BiologicalProcess-EBI-QuickGO-GOA_06.11.2017_00h00	0.000190082	0.00152066	0.001196	0.00717602	[2, 3, 4, 5]	Group08	22.2222	2	[LOC106573096, LOC106611523]
GO:0035773	insulin secretion involved in cellular response to glucose stimulus	GO_BiologicalProcess-EBI-QuickGO-GOA_06.11.2017_00h00	0.0161603	0.0323207	0.001196	0.00717602	[4, 5, 6, 7, 8, 9, 10]	Group08	14.2857	1	[LOC106573096]
GO:0035790	platelet-derived growth factor receptor-alpha signaling pathway	GO_BiologicalProcess-EBI-QuickGO-GOA_06.11.2017_00h00	0.0046438	0.023219	0.0046438	0.023219	[7, 8, 9]	Group05	50	1	[pdgfra]
GO:0060315	negative regulation of ryanodine-sensitive calcium-release channel activity	GO_BiologicalProcess-EBI-QuickGO-GOA_06.11.2017_00h00	0.00232457	0.0139474	0.001196	0.00717602	[5, 6, 7, 8, 9, 10, 11, 12, 13, 14, 15, 16, 17]	Group08	100	1	[LOC106611523]
GO:0060341	regulation of cellular localization	GO_BiologicalProcess-EBI-QuickGO-GOA_06.11.2017_00h00	0.00079695	0.00557865	0.001196	0.00717602	[3, 4]	Group08	11.1111	2	[LOC106573096, LOC106611523]
GO:0061181	regulation of chondrocyte development	GO_BiologicalProcess-EBI-QuickGO-GOA_06.11.2017_00h00	0.00695771	0.0278308	0.00695771	0.0278308	[5, 6, 7, 8, 9]	Group06	33.3333	1	[LOC106585519]
GO:0070330	aromatase activity	GO_MolecularFunction-EBI-QuickGO-GOA_06.11.2017_00h00	5.31208e-05	0.000478087	0.000190082	0.00133058	[5]	Group09	40	2	[LOC106576803, cyp1a]
GO:0070527	platelet aggregation	GO_BiologicalProcess-EBI-QuickGO-GOA_06.11.2017_00h00	0.00695771	0.0278308	0.00695771	0.0278308	[4, 5, 7]	Group00	33.3333	1	[LOC106579149]
GO:0070890	sodium-dependent L-ascorbate transmembrane transporter activity	GO_MolecularFunction-EBI-QuickGO-GOA_06.11.2017_00h00	0.0092663	0.0277989	0.0092663	0.0277989	[5, 7, 8, 9, 10]	Group07	25	1	[LOC106585070]

## Sheet: Module 2
ID	Term	Ontology Source	Term PValue	Term PValue Corrected with Bonferroni step down	Group PValue	Group PValue Corrected with Bonferroni step down	GOLevels	GOGroups	% Associated Genes	Nr. Genes	Associated Genes Found
GO:0030574	collagen catabolic process	GO_BiologicalProcess-EBI-QuickGO-GOA_06.11.2017_00h00	0.00200366	0.00200366	0.00200366	0.00200366	[3, 4, 5, 6]	Group0	33.3333	1	[LOC106566399]

## Sheet: Module 3
ID	Term	Ontology Source	Term PValue	Term PValue Corrected with Bonferroni step down	Group PValue	Group PValue Corrected with Bonferroni step down	GOLevels	GOGroups	% Associated Genes	Nr. Genes	Associated Genes Found
GO:0004612	phosphoenolpyruvate carboxykinase (ATP) activity	GO_MolecularFunction-EBI-QuickGO-GOA_06.11.2017_00h00	0.000581066	0.000581066	0.000581066	0.000581066	[6]	Group0	50	1	[pck2]
GO:0004613	phosphoenolpyruvate carboxykinase (GTP) activity	GO_MolecularFunction-EBI-QuickGO-GOA_06.11.2017_00h00	0.000581066	0.000581066	0.000581066	0.000581066	[6]	Group0	50	1	[pck2]

## Sheet: Module 4
ID	Term	Ontology Source	Term PValue	Term PValue Corrected with Bonferroni step down	Group PValue	Group PValue Corrected with Bonferroni step down	GOLevels	GOGroups	% Associated Genes	Nr. Genes	Associated Genes Found
GO:0000154	rRNA modification	GO_BiologicalProcess-EBI-QuickGO-GOA_06.11.2017_00h00	2.65699e-06	1.59419e-05	2.65699e-06	1.3285e-05	[6, 7, 8, 9, 10]	Group5	33.3333	2	[ftsj3, nat10]
GO:0000453	enzyme-directed rRNA 2'-O-methylation	GO_BiologicalProcess-EBI-QuickGO-GOA_06.11.2017_00h00	0.000435856	0.00217928	2.65699e-06	1.3285e-05	[7, 8, 9, 10, 11, 12, 13]	Group5	100	1	[ftsj3]
GO:0000463	maturation of LSU-rRNA from tricistronic rRNA transcript (SSU-rRNA, 5.8S rRNA, LSU-rRNA)	GO_BiologicalProcess-EBI-QuickGO-GOA_06.11.2017_00h00	0.00261248	0.00522496	0.00261248	0.00522496	[6, 7, 9, 10, 11]	Group3	16.6667	1	[LOC106570423]
GO:0000466	maturation of 5.8S rRNA from tricistronic rRNA transcript (SSU-rRNA, 5.8S rRNA, LSU-rRNA)	GO_BiologicalProcess-EBI-QuickGO-GOA_06.11.2017_00h00	0.00261248	0.00522496	0.00261248	0.00522496	[7, 9, 10, 11]	Group3	16.6667	1	[LOC106570423]
GO:0004641	phosphoribosylformylglycinamidine cyclo-ligase activity	GO_MolecularFunction-EBI-QuickGO-GOA_06.11.2017_00h00	0.000435856	0.00217928	0.00130704	0.00392111	[5]	Group4	100	1	[gart]
GO:0004644	phosphoribosylglycinamide formyltransferase activity	GO_MolecularFunction-EBI-QuickGO-GOA_06.11.2017_00h00	0.000435856	0.00217928	0.00130704	0.00392111	[5]	Group4	100	1	[gart]
GO:0008649	rRNA methyltransferase activity	GO_MolecularFunction-EBI-QuickGO-GOA_06.11.2017_00h00	0.00217751	0.00653253	2.65699e-06	1.3285e-05	[4, 6]	Group5	20	1	[ftsj3]
GO:0009113	purine nucleobase biosynthetic process	GO_BiologicalProcess-EBI-QuickGO-GOA_06.11.2017_00h00	0.00130704	0.00522815	0.00130704	0.00392111	[4, 6, 7, 8]	Group4	33.3333	1	[gart]
GO:0016428	tRNA (cytosine-5-)-methyltransferase activity	GO_MolecularFunction-EBI-QuickGO-GOA_06.11.2017_00h00	0.000435856	0.00217928	0.000435856	0.00174343	[6, 7, 8]	Group0	100	1	[LOC106588694]
GO:0031429	box H/ACA snoRNP complex	GO_CellularComponent-EBI-QuickGO-GOA_06.11.2017_00h00	0.000435856	0.00217928	0.000435856	0.00174343	[3, 5, 6, 7, 8, 9, 10, 11, 12]	Group1	100	1	[LOC106604513]
GO:0032543	mitochondrial translation	GO_BiologicalProcess-EBI-QuickGO-GOA_06.11.2017_00h00	0.00348189	0.00348189	0.00348189	0.00348189	[6, 7, 8]	Group2	12.5	1	[gfm2]
GO:0032790	ribosome disassembly	GO_BiologicalProcess-EBI-QuickGO-GOA_06.11.2017_00h00	0.000435856	0.00217928	0.00348189	0.00348189	[5, 6]	Group2	100	1	[gfm2]
GO:0051391	tRNA acetylation	GO_BiologicalProcess-EBI-QuickGO-GOA_06.11.2017_00h00	0.000435856	0.00217928	2.65699e-06	1.3285e-05	[7, 8, 9, 10, 11]	Group5	100	1	[nat10]
