# Supplementary material for: KLF17 is an important regulatory component of the transcriptomic response of Atlantic salmon macrophages to Piscirickettsia salmonis infection
Source: Front Immunol. 2023 Dec 14;14:1264599. doi: 10.3389/fimmu.2023.1264599 (PMC10755876; doi:10.3389/fimmu.2023.1264599)
Supplement: Supplementary File 1 — rRNA sequences of Atlantic salmon.txt. [file DataSheet_1.zip › Supplementary File 7.xls]

## Sheet: Suppplementary file 7
Supplementary file 7: 48-hpi network GO annotation.
GO analysis of the DEGs from each module in the 48-hpi network
We show the GO Ids for enriched GO terms considering Biological Processe and Molecular Function annotations, the term and group p-values and corrected p-values, GO levels, % of associated genes, number of genes and ID of the genes found for each overrepresented term

## Sheet: Module 1
ID	Term	Ontology Source	Term PValue	Term PValue Corrected with Bonferroni step down	Group PValue	Group PValue Corrected with Bonferroni step down	GOLevels	GOGroups	% Associated Genes	Nr. Genes	Associated Genes Found
GO:0005720	nuclear heterochromatin	GO_CellularComponent-EBI-QuickGO-GOA_06.11.2017_00h00	0.00278669	0.00557337	0.00417724	0.00835447	[6, 7, 8, 9, 10, 11, 12, 13]	Group2	25	1	[cyp1a]
GO:0006777	Mo-molybdopterin cofactor biosynthetic process	GO_BiologicalProcess-EBI-QuickGO-GOA_06.11.2017_00h00	0.00695277	0.00695277	0.00695277	0.00695277	[4, 5, 6, 7, 8, 9]	Group0	10	1	[LOC106601783]
GO:0009925	basal plasma membrane	GO_CellularComponent-EBI-QuickGO-GOA_06.11.2017_00h00	0.00278669	0.00557337	0.00417724	0.00835447	[3, 4, 5, 6, 7, 8]	Group2	25	1	[cyp1a]
GO:0015882	L-ascorbic acid transport	GO_BiologicalProcess-EBI-QuickGO-GOA_06.11.2017_00h00	0.00278669	0.00557337	0.00278669	0.00836006	[5, 7, 8]	Group1	25	1	[LOC106585070]
GO:0031528	microvillus membrane	GO_CellularComponent-EBI-QuickGO-GOA_06.11.2017_00h00	0.00139427	0.00418282	0.00417724	0.00835447	[4, 5, 6, 7, 8]	Group2	50	1	[cyp1a]
GO:0032324	molybdopterin cofactor biosynthetic process	GO_BiologicalProcess-EBI-QuickGO-GOA_06.11.2017_00h00	0.00278669	0.00557337	0.00695277	0.00695277	[5, 6, 7, 8, 9, 10, 11]	Group0	25	1	[LOC106601783]
GO:0070890	sodium-dependent L-ascorbate transmembrane transporter activity	GO_MolecularFunction-EBI-QuickGO-GOA_06.11.2017_00h00	0.00278669	0.00557337	0.00278669	0.00836006	[5, 7, 8, 9, 10]	Group1	25	1	[LOC106585070]

## Sheet: Module 2
ID	Term	Ontology Source	Term PValue	Term PValue Corrected with Bonferroni step down	Group PValue	Group PValue Corrected with Bonferroni step down	GOLevels	GOGroups	% Associated Genes	Nr. Genes	Associated Genes Found
GO:0001759	organ induction	GO_BiologicalProcess-EBI-QuickGO-GOA_06.11.2017_00h00	0.00586953	0.0469563	0.00586953	0.00586953	[3, 4, 5, 6, 7, 8, 9]	Group08	100	1	[spry1]
GO:0004185	serine-type carboxypeptidase activity	GO_MolecularFunction-EBI-QuickGO-GOA_06.11.2017_00h00	0.00182088	0.0200297	0.00182088	0.00728353	[6, 7]	Group00	18.1818	2	[LOC106562245, LOC106587401]
GO:0004362	glutathione-disulfide reductase activity	GO_MolecularFunction-EBI-QuickGO-GOA_06.11.2017_00h00	0.00586953	0.0469563	0.00586953	0.00586953	[2, 5, 7]	Group01	100	1	[gsr]
GO:0005764	lysosome	GO_CellularComponent-EBI-QuickGO-GOA_06.11.2017_00h00	1.02482e-05	0.000174219	1.02482e-05	8.19855e-05	[6, 7, 8, 9]	Group02	10.2041	5	[LOC106587969, LOC106589952, LOC106592547, LOC106592791, LOC106611360]
GO:0006098	pentose-phosphate shunt	GO_BiologicalProcess-EBI-QuickGO-GOA_06.11.2017_00h00	0.000127497	0.00191245	0.000127497	0.000764981	[5, 6, 8, 9, 10, 11]	Group03	17.6471	3	[LOC106571947, LOC106587773, g6pd]
GO:0010092	specification of animal organ identity	GO_BiologicalProcess-EBI-QuickGO-GOA_06.11.2017_00h00	0.00586953	0.0469563	0.00586953	0.00586953	[4, 5, 6, 7, 8]	Group08	100	1	[spry1]
GO:0016471	vacuolar proton-transporting V-type ATPase complex	GO_CellularComponent-EBI-QuickGO-GOA_06.11.2017_00h00	0.00389685	0.0350717	0.00389685	0.00779371	[4, 5, 6, 7, 8, 9, 10]	Group04	12.5	2	[LOC106563029, LOC106595987]
GO:0030099	myeloid cell differentiation	GO_BiologicalProcess-EBI-QuickGO-GOA_06.11.2017_00h00	0.00217663	0.0217663	0.00217663	0.00652989	[4, 5, 6, 7, 8]	Group05	16.6667	2	[LOC106572955, LOC106595683]
GO:0030130	clathrin coat of trans-Golgi network vesicle	GO_CellularComponent-EBI-QuickGO-GOA_06.11.2017_00h00	0.00149559	0.017947	0.00217663	0.00652989	[4, 5, 6, 7, 8, 9, 10, 11, 12, 13]	Group09	20	2	[LOC106585059, LOC106602594]
GO:0030132	clathrin coat of coated pit	GO_CellularComponent-EBI-QuickGO-GOA_06.11.2017_00h00	0.00217663	0.0217663	0.00217663	0.00652989	[3, 4, 5, 6, 7, 8, 9]	Group09	16.6667	2	[LOC106585059, LOC106602594]
GO:0033180	proton-transporting V-type ATPase, V1 domain	GO_CellularComponent-EBI-QuickGO-GOA_06.11.2017_00h00	0.000180117	0.00252163	0.000282562	0.00141281	[4, 5, 6]	Group06	15.7895	3	[LOC106567107, LOC106590474, LOC106595987]
GO:0046961	proton-transporting ATPase activity, rotational mechanism	GO_MolecularFunction-EBI-QuickGO-GOA_06.11.2017_00h00	0.000210987	0.00274283	0.000282562	0.00141281	[7, 8, 9, 10, 13, 14]	Group06	15	3	[LOC106567107, LOC106590474, LOC106595987]
GO:0071683	sensory dendrite	GO_CellularComponent-EBI-QuickGO-GOA_06.11.2017_00h00	0.000102447	0.00163915	0.000102447	0.00071713	[5, 6, 7]	Group07	66.6667	2	[LOC100136484, LOC106611535]
GO:0098788	dendritic knob	GO_CellularComponent-EBI-QuickGO-GOA_06.11.2017_00h00	0.000102447	0.00163915	0.000102447	0.00071713	[4, 5, 6, 7, 8]	Group07	66.6667	2	[LOC100136484, LOC106611535]

## Sheet: Module 3
ID	Term	Ontology Source	Term PValue	Term PValue Corrected with Bonferroni step down	Group PValue	Group PValue Corrected with Bonferroni step down	GOLevels	GOGroups	% Associated Genes	Nr. Genes	Associated Genes Found
GO:0004353	glutamate dehydrogenase [NAD(P)+] activity	GO_MolecularFunction-EBI-QuickGO-GOA_06.11.2017_00h00	0.0121548	0.0243095	0.0121548	0.0243095	[5]	Group0	33.3333	1	[LOC100136404]
GO:0004656	procollagen-proline 4-dioxygenase activity	GO_MolecularFunction-EBI-QuickGO-GOA_06.11.2017_00h00	2.27872e-06	1.36723e-05	3.05096e-07	1.22039e-06	[5, 7]	Group5	42.8571	3	[LOC106577060, LOC106603838, p4ha1]
GO:0004671	protein C-terminal S-isoprenylcysteine carboxyl O-methyltransferase activity	GO_MolecularFunction-EBI-QuickGO-GOA_06.11.2017_00h00	0.00811956	0.0243587	0.00811956	0.0243587	[6, 8, 9]	Group4	50	1	[LOC106566808]
GO:0005369	taurine:sodium symporter activity	GO_MolecularFunction-EBI-QuickGO-GOA_06.11.2017_00h00	2.62771e-07	1.8394e-06	2.62771e-07	1.31386e-06	[5, 6, 7, 8, 9, 11]	Group2	75	3	[LOC106566182, LOC106571856, slc6a6]
GO:0006481	C-terminal protein methylation	GO_BiologicalProcess-EBI-QuickGO-GOA_06.11.2017_00h00	0.00811956	0.0243587	0.00811956	0.0243587	[5, 6, 7, 8, 9]	Group4	50	1	[LOC106566808]
GO:0008475	procollagen-lysine 5-dioxygenase activity	GO_MolecularFunction-EBI-QuickGO-GOA_06.11.2017_00h00	4.91608e-05	0.000196643	3.05096e-07	1.22039e-06	[4, 6]	Group5	66.6667	2	[LOC106579751, plod1]
GO:0016706	oxidoreductase activity, acting on paired donors, with incorporation or reduction of molecular oxygen, 2-oxoglutarate as one donor, and incorporation of one atom each of oxygen into both donors	GO_MolecularFunction-EBI-QuickGO-GOA_06.11.2017_00h00	1.15152e-08	1.03637e-07	3.05096e-07	1.22039e-06	[4]	Group5	26.3158	5	[LOC106577060, LOC106579751, LOC106603838, p4ha1, plod1]
GO:0019511	peptidyl-proline hydroxylation	GO_BiologicalProcess-EBI-QuickGO-GOA_06.11.2017_00h00	3.63507e-06	1.81754e-05	3.05096e-07	1.22039e-06	[7, 8, 9]	Group5	37.5	3	[LOC106577060, LOC106603838, p4ha1]
GO:0031418	L-ascorbic acid binding	GO_MolecularFunction-EBI-QuickGO-GOA_06.11.2017_00h00	6.36674e-08	5.09339e-07	3.05096e-07	1.22039e-06	[4, 5]	Group5	19.2308	5	[LOC106577060, LOC106579751, LOC106603838, p4ha1, plod1]
GO:0031581	hemidesmosome assembly	GO_BiologicalProcess-EBI-QuickGO-GOA_06.11.2017_00h00	0.00811956	0.0243587	0.00811956	0.0243587	[6]	Group3	50	1	[itgb4]
GO:0055129	L-proline biosynthetic process	GO_BiologicalProcess-EBI-QuickGO-GOA_06.11.2017_00h00	0.0201763	0.0201763	0.0201763	0.0201763	[6, 8, 9, 10, 11]	Group1	20	1	[LOC106564349]
