# Supplementary material for: KLF17 is an important regulatory component of the transcriptomic response of Atlantic salmon macrophages to Piscirickettsia salmonis infection
Source: Front Immunol. 2023 Dec 14;14:1264599. doi: 10.3389/fimmu.2023.1264599 (PMC10755876; doi:10.3389/fimmu.2023.1264599)
Supplement: Supplementary File 1 — rRNA sequences of Atlantic salmon.txt. [file DataSheet_1.zip › Supplementary File 8.xls]

## Sheet: Supplementary file 8
Supplementary file 8: core network GO annotation.
GO analysis of the DEGs from each module in the core network
We show the GO Ids for enriched GO terms considering Biological Processe and Molecular Function annotations, the term and group p-values and corrected p-values, GO levels, % of associated genes, number of genes and ID of the genes found for each overrepresented term

## Sheet: Module 1
ID	Term	Ontology Source	Term PValue	Term PValue Corrected with Bonferroni step down	Group PValue	Group PValue Corrected with Bonferroni step down	GOLevels	GOGroups	% Associated Genes	Nr. Genes	Associated Genes Found
GO:0005720	nuclear heterochromatin	GO_CellularComponent-EBI-QuickGO-GOA_06.11.2017_00h00	0.00255468	0.00510937	0.00382969	0.00765938	[6, 7, 8, 9, 10, 11, 12, 13]	Group2	25	1	[cyp1a]
GO:0006777	Mo-molybdopterin cofactor biosynthetic process	GO_BiologicalProcess-EBI-QuickGO-GOA_06.11.2017_00h00	0.00637503	0.00637503	0.00637503	0.00637503	[4, 5, 6, 7, 8, 9]	Group0	10	1	[LOC106601783]
GO:0009925	basal plasma membrane	GO_CellularComponent-EBI-QuickGO-GOA_06.11.2017_00h00	0.00255468	0.00510937	0.00382969	0.00765938	[3, 4, 5, 6, 7, 8]	Group2	25	1	[cyp1a]
GO:0015882	L-ascorbic acid transport	GO_BiologicalProcess-EBI-QuickGO-GOA_06.11.2017_00h00	0.00255468	0.00510937	0.00255468	0.00766405	[5, 7, 8]	Group1	25	1	[LOC106585070]
GO:0031528	microvillus membrane	GO_CellularComponent-EBI-QuickGO-GOA_06.11.2017_00h00	0.00127812	0.00383437	0.00382969	0.00765938	[4, 5, 6, 7, 8]	Group2	50	1	[cyp1a]
GO:0032324	molybdopterin cofactor biosynthetic process	GO_BiologicalProcess-EBI-QuickGO-GOA_06.11.2017_00h00	0.00255468	0.00510937	0.00637503	0.00637503	[5, 6, 7, 8, 9, 10, 11]	Group0	25	1	[LOC106601783]
GO:0070890	sodium-dependent L-ascorbate transmembrane transporter activity	GO_MolecularFunction-EBI-QuickGO-GOA_06.11.2017_00h00	0.00255468	0.00510937	0.00255468	0.00766405	[5, 7, 8, 9, 10]	Group1	25	1	[LOC106585070]

## Sheet: Module 2
ID	Term	Ontology Source	Term PValue	Term PValue Corrected with Bonferroni step down	Group PValue	Group PValue Corrected with Bonferroni step down	GOLevels	GOGroups	% Associated Genes	Nr. Genes	Associated Genes Found
GO:0030574	collagen catabolic process	GO_BiologicalProcess-EBI-QuickGO-GOA_06.11.2017_00h00	0.00174246	0.00174246	0.00174246	0.00174246	[3, 4, 5, 6]	Group0	33.3333	1	[LOC106566399]
